# Supplementary material for: Diversity of Sea Star-Associated Densoviruses and Transcribed Endogenous Viral Elements of Densovirus Origin
Source: J Virol. 2020 Dec 9;95(1):e01594-20. doi: 10.1128/JVI.01594-20 (PMC7737747; doi:10.1128/JVI.01594-20)
Supplement: Supplemental file 2 [file JVI.01594-20-sd001.xlsx]

## Sheet: Sheet1
Supplemental Table 1: Metadata for tissue samples collected from sea stars for DNA extraction and PCR testing for SSaDV
Sample#	Sample ID	Collection Location	State	latitude	longitude	Date Collected	Preservation	PreservationType	Size(cm)	Species	Sample Type	Health Status	DNA Extraction Kit Used	Subsample wgt (mg)	Elution Vol.	DNA Conc. (ng/ul)	Total Yield	Quant. Method	PCR Positive	Sequenced
1	SJ031	Bell Island, East	Washington	48.596	-122.982	2019-10-09	EtOH	EtOH	28	Dermasterias imbricata	Pyloric caeca	Asymptomatic	ZR Quick DNA Miniprep Plus	11.1	50	30.6776	1533.88	Pico Green	No	No
2	SJ033	Bell Island, East	Washington	48.596	-122.982	2019-10-09	EtOH	EtOH	27.5	Dermasterias imbricata	Pyloric caeca	Asymptomatic	ZR Quick DNA Miniprep Plus	7.7	50	29.5452	1477.26	Pico Green	No	No
3	SJ004	Bell Island, West	Washington	48.596	-122.982	2019-08-24	EtOH	EtOH	22	Dermasterias imbricata	Pyloric caeca	Asymptomatic	ZR Quick DNA Miniprep Plus	9.2	50	23.7743	1188.71	Pico Green	No	No
4	SJ005	Bell Island, West	Washington	48.596	-122.982	2019-08-24	EtOH	EtOH	24	Dermasterias imbricata	Pyloric caeca	Asymptomatic	ZR Quick DNA Miniprep Plus	3.6	50	22.1709	1108.55	Pico Green	No	No
5	SJ006	Bell Island, West	Washington	48.596	-122.982	2019-08-24	EtOH	EtOH	28	Dermasterias imbricata	Pyloric caeca	Asymptomatic	ZR Quick DNA Miniprep Plus	7	50	23.6086	1180.43	Pico Green	No	No
6	DERM01UCSB	Ellwood Mesa	California	34.4196	-119.897	2019-09-01	-20C	Frozen	NA	Dermasterias imbricata	Pyloric caeca	Asymptomatic	ZR Quick DNA Miniprep Plus	31.4	50	1.80826	90.4129	Pico Green	No	No
7	DERM02UCSB	Ellwood Mesa	California	34.4196	-119.897	2019-10-01	-20C	Frozen	NA	Dermasterias imbricata	Pyloric caeca	Asymptomatic	ZR Quick DNA Miniprep Plus	35.2	50	0	0	Pico Green	No	No
8	DERM03UCSB	Ellwood Mesa	California	34.4196	-119.897	2019-11-01	-20C	Frozen	NA	Dermasterias imbricata	Pyloric caeca	Asymptomatic	ZR Quick DNA Miniprep Plus	25.7	50	23.058	1152.9	Pico Green	No	No
9	BK01	Kachemak Bay	Alaska	59.7143	-151.152	2019-05-01	EtOH	EtOH	NA	Dermasterias imbricata	Tube feet	Asymptomatic	ZR Quick DNA Miniprep Plus	29.2	50	29.548	1477.4	Pico Green	No	No
10	BK02	Kachemak Bay	Alaska	59.7143	-151.152	2019-05-01	EtOH	EtOH	NA	Dermasterias imbricata	Tube feet	Asymptomatic	ZR Quick DNA Miniprep Plus	24.9	50	30.4965	1524.83	Pico Green	No	No
11	BK03	Kachemak Bay	Alaska	59.7143	-151.152	2019-05-01	EtOH	EtOH	NA	Dermasterias imbricata	Tube feet	Asymptomatic	ZR Quick DNA Miniprep Plus	22.4	50	28.729	1436.45	Pico Green	No	No
12	BK04	Kachemak Bay	Alaska	59.7143	-151.152	2019-05-01	EtOH	EtOH	NA	Dermasterias imbricata	Tube feet	Asymptomatic	ZR Quick DNA Miniprep Plus	33.8	50	31.872	1593.6	Pico Green	No	No
13	BK05	Kachemak Bay	Alaska	59.7143	-151.152	2019-05-01	EtOH	EtOH	NA	Dermasterias imbricata	Tube feet	Asymptomatic	ZR Quick DNA Miniprep Plus	36.4	50	33.4677	1673.39	Pico Green	No	No
14	SJ013	Point George	Washington	48.5614	-122.989	2019-08-30	EtOH	EtOH	19.3	Dermasterias imbricata	Pyloric caeca	Asymptomatic	ZR Quick DNA Miniprep Plus	3.2	50	22.3013	1115.07	Pico Green	No	No
15	SJ017	Point George	Washington	48.5614	-122.989	2019-08-30	EtOH	EtOH	32	Dermasterias imbricata	Pyloric caeca	Asymptomatic	ZR Quick DNA Miniprep Plus	8.8	50	24.7778	1238.89	Pico Green	No	No
16	ONP054	Point of Archives	Washington	48.2418	-124.708	2019-06-07	EtOH	EtOH	13	Dermasterias imbricata	Tube feet	Asymptomatic	ZR Quick DNA Miniprep Plus	11.8	50	36.063	1803.15	Pico Green	No	No
17	ONP055	Point of Archives	Washington	48.2418	-124.708	2019-06-07	EtOH	EtOH	16	Dermasterias imbricata	Tube feet	Asymptomatic	ZR Quick DNA Miniprep Plus	10.6	50	33.1852	1659.26	Pico Green	No	No
18	ONP056	Point of Archives	Washington	48.2418	-124.708	2019-06-07	EtOH	EtOH	14	Dermasterias imbricata	Tube feet	Asymptomatic	ZR Quick DNA Miniprep Plus	13.7	50	30.1884	1509.42	Pico Green	No	No
19	ONP057	Point of Archives	Washington	48.2418	-124.708	2019-06-07	EtOH	EtOH	16	Dermasterias imbricata	Tube feet	Asymptomatic	ZR Quick DNA Miniprep Plus	8.6	50	32.6602	1633.01	Pico Green	No	No
20	ONP058	Point of Archives	Washington	48.2418	-124.708	2019-06-07	EtOH	EtOH	18	Dermasterias imbricata	Tube feet	Asymptomatic	ZR Quick DNA Miniprep Plus	39	50	34.3999	1719.99	Pico Green	No	No
21	ONP059	Point of Archives	Washington	48.2418	-124.708	2019-06-07	EtOH	EtOH	16	Dermasterias imbricata	Tube feet	Asymptomatic	ZR Quick DNA Miniprep Plus	13.8	50	35.1987	1759.93	Pico Green	No	No
22	SJ018	Rosario Wall	Washington	48.6432	-122.874	2019-10-08	EtOH	EtOH	25	Dermasterias imbricata	Pyloric caeca	Asymptomatic	ZR Quick DNA Miniprep Plus	10.8	50	25.2052	1260.26	Pico Green	No	No
23	SJ022	Rosario Wall	Washington	48.6432	-122.874	2019-10-08	EtOH	EtOH	18.5	Dermasterias imbricata	Pyloric caeca	Asymptomatic	ZR Quick DNA Miniprep Plus	2.3	50	18.4434	922.17	Pico Green	No	No
24	SJ026	Rosario Wall	Washington	48.6432	-122.874	2019-10-08	EtOH	EtOH	19	Dermasterias imbricata	Pyloric caeca	Asymptomatic	ZR Quick DNA Miniprep Plus	2.2	50	27.67	1383.5	Pico Green	No	No
25	SJ027	Rosario Wall	Washington	48.6432	-122.874	2019-10-08	EtOH	EtOH	19	Dermasterias imbricata	Pyloric caeca	Asymptomatic	ZR Quick DNA Miniprep Plus	3.8	50	29.4218	1471.09	Pico Green	No	No
26	SJ029	Rosario Wall	Washington	48.6432	-122.874	2019-10-08	EtOH	EtOH	17	Dermasterias imbricata	Pyloric caeca	Asymptomatic	ZR Quick DNA Miniprep Plus	2.4	50	27.8682	1393.41	Pico Green	No	No
27	KTN147	Higgins Beach, Ketchikan AK	Alaska	55.4485	-131.83	2017-02-09	-80C	Frozen	10	Dermasterias imbricata	Pyloric caeca	Asymptomatic	ZR Duet DNA/RNA Miniprep	46.3	30	2.28	68.4	Pico Green	Yes	Yes
28	KTN151	Higgins Beach, Ketchikan AK	Alaska	55.4485	-131.83	2017-02-09	-80C	Frozen	15	Dermasterias imbricata	Pyloric caeca	Asymptomatic	ZR Duet DNA/RNA Miniprep	49.4	30	3.34	100.2	Pico Green	Yes	Yes
29	KTN155	Higgins Beach, Ketchikan AK	Alaska	55.4485	-131.83	2017-02-09	-80C	Frozen	15	Dermasterias imbricata	Pyloric caeca	Asymptomatic	ZR Duet DNA/RNA Miniprep	55.4	30	5.94	178.2	Pico Green	Yes	Yes
30	KTN159	Higgins Beach, Ketchikan AK	Alaska	55.4485	-131.83	2017-02-09	-80C	Frozen	13	Dermasterias imbricata	Pyloric caeca	Asymptomatic	ZR Duet DNA/RNA Miniprep	47.8	30	22.8	684	Pico Green	Yes	Yes
31	KTN167	Higgins Beach, Ketchikan AK	Alaska	55.4485	-131.83	2017-02-09	-80C	Frozen	14	Dermasterias imbricata	Pyloric caeca	Asymptomatic	ZR Duet DNA/RNA Miniprep	52.8	30	22.3	669	Pico Green	Yes	Yes
32	KTN171	Higgins Beach, Ketchikan AK	Alaska	55.4485	-131.83	2017-02-09	-80C	Frozen	15	Dermasterias imbricata	Pyloric caeca	Asymptomatic	ZR Duet DNA/RNA Miniprep	44	30	2.34	70.2	Pico Green	Yes	Yes
33	KTN175	Higgins Beach, Ketchikan AK	Alaska	55.4485	-131.83	2017-02-09	-80C	Frozen	12	Dermasterias imbricata	Pyloric caeca	Asymptomatic	ZR Duet DNA/RNA Miniprep	62.3	30	5.06	151.8	Pico Green	Yes	Yes
34	SJ021	Rosario Wall	Washington	48.6432	-122.874	2019-10-08	EtOH	EtOH	23.5	Dermasterias imbricata	Pyloric caeca	Asymptomatic	ZR Quick DNA Miniprep Plus	2.6	50	17.1986	859.93	Pico Green	Yes	Yes
35	AK82	False Bay	Alaska	57.9502	-134.933	2019-08-21	EtOH	EtOH		Evasterias troschelii	Pyloric caeca	Asymptomatic	ZR Quick DNA Miniprep Plus	9.4	50	42.1842	2109.21	Pico Green	Yes	Failed
36	AK18	False Bay	Alaska	57.9502	-134.933	2019-07-05	EtOH	EtOH		Evasterias troschelii	Pyloric caeca	Asymptomatic	ZR Quick DNA Miniprep Plus	12.5	50	36.5109	1825.55	Pico Green	Yes	Failed
37	AK19	False Bay	Alaska	57.9502	-134.933	2019-07-05	EtOH	EtOH		Evasterias troschelii	Pyloric caeca	Asymptomatic	ZR Quick DNA Miniprep Plus	13.9	50	34.6372	1731.86	Pico Green	Yes	Failed
38	AK20	False Bay	Alaska	57.9502	-134.933	2019-07-05	EtOH	EtOH		Evasterias troschelii	Pyloric caeca	Asymptomatic	ZR Quick DNA Miniprep Plus	25.2	50	72.3007	3615.03	Pico Green	Yes	Failed
39	AK16	ISP	Alaska	58.1326	-135.466	2019-07-03	EtOH	EtOH		Evasterias troschelii	Pyloric caeca	Asymptomatic	ZR Quick DNA Miniprep Plus	13.1	50	43.0411	2152.06	Pico Green	Yes	Failed
40	USGS365	Langley Harbor, Washington	Washington	48.0411	-122.407	2017-11-17	-80C	Frozen		Evasterias troschelii	Pyloric caeca	Asymptomatic	ZR Quick DNA Miniprep Plus	25.3	50	1.55273	77.6364	Pico Green	Yes	Failed
41	AK58	Long Island	Alaska	58.0935	-135.473	2019-08-08	EtOH	EtOH		Evasterias troschelii	Pyloric caeca	Asymptomatic	ZR Quick DNA Miniprep Plus	12.1	50	44.522	2226.1	Pico Green	Yes	Failed
42	SJ032	Bell Island, East	Washington	48.596	-122.982	2019-10-09	EtOH	EtOH	41	Evasterias troschelii	Pyloric caeca	Asymptomatic	ZR Quick DNA Miniprep Plus	2.9	50	26.6799	1334	Pico Green	No	No
43	SJ002	Bell Island, West	Washington	48.596	-122.982	2019-08-24	EtOH	EtOH	40	Evasterias troschelii	Pyloric caeca	Asymptomatic	ZR Quick DNA Miniprep Plus	12.2	50	23.526	1176.3	Pico Green	No	No
44	SJ003	Bell Island, West	Washington	48.596	-122.982	2019-08-24	EtOH	EtOH	40	Evasterias troschelii	Pyloric caeca	Asymptomatic	ZR Quick DNA Miniprep Plus	7.1	50	25.1183	1255.92	Pico Green	No	No
45	AK76	False Bay	Alaska	57.9502	-134.933	2019-08-21	EtOH	EtOH		Evasterias troschelii	Pyloric caeca	Asymptomatic	ZR Quick DNA Miniprep Plus	9.5	50	93.6469	4682.35	Pico Green	No	No
46	AK77	False Bay	Alaska	57.9502	-134.933	2019-08-21	EtOH	EtOH		Evasterias troschelii	Pyloric caeca	Asymptomatic	ZR Quick DNA Miniprep Plus	7	50	33.931	1696.55	Pico Green	No	No
47	AK78	False Bay	Alaska	57.9502	-134.933	2019-08-21	EtOH	EtOH		Evasterias troschelii	Pyloric caeca	Asymptomatic	ZR Quick DNA Miniprep Plus	4.9	50	37.6795	1883.98	Pico Green	No	No
48	AK79	False Bay	Alaska	57.9502	-134.933	2019-08-21	EtOH	EtOH		Evasterias troschelii	Pyloric caeca	Asymptomatic	ZR Quick DNA Miniprep Plus	10	50	39.0561	1952.8	Pico Green	No	No
49	AK80	False Bay	Alaska	57.9502	-134.933	2019-08-21	EtOH	EtOH		Evasterias troschelii	Pyloric caeca	Asymptomatic	ZR Quick DNA Miniprep Plus	11.9	50	37.9644	1898.22	Pico Green	No	No
50	AK81	False Bay	Alaska	57.9502	-134.933	2019-08-21	EtOH	EtOH		Evasterias troschelii	Pyloric caeca	Asymptomatic	ZR Quick DNA Miniprep Plus	2.4	50	32.4769	1623.85	Pico Green	No	No
51	AK85	False Bay	Alaska	57.9502	-134.933	2019-08-21	EtOH	EtOH		Evasterias troschelii	Pyloric caeca	Asymptomatic	ZR Quick DNA Miniprep Plus	3.7	50	40.5645	2028.23	Pico Green	No	No
52	AK31	Freshwater	Alaska	57.9049	-135.163	2019-07-10	EtOH	EtOH		Evasterias troschelii	Pyloric caeca	Asymptomatic	ZR Quick DNA Miniprep Plus	7.5	50	38.1802	1909.01	Pico Green	No	No
53	AK32	Freshwater	Alaska	57.9049	-135.163	2019-07-10	EtOH	EtOH		Evasterias troschelii	Pyloric caeca	Asymptomatic	ZR Quick DNA Miniprep Plus	12	50	35.3171	1765.85	Pico Green	No	No
54	AK33	Freshwater	Alaska	57.9049	-135.163	2019-07-10	EtOH	EtOH		Evasterias troschelii	Pyloric caeca	Asymptomatic	ZR Quick DNA Miniprep Plus	11.3	50	35.1534	1757.67	Pico Green	No	No
55	AK34	Freshwater	Alaska	57.9049	-135.163	2019-07-10	EtOH	EtOH		Evasterias troschelii	Pyloric caeca	Asymptomatic	ZR Quick DNA Miniprep Plus	5.1	50	40.9299	2046.5	Pico Green	No	No
56	AK35	Freshwater	Alaska	57.9049	-135.163	2019-07-10	EtOH	EtOH		Evasterias troschelii	Pyloric caeca	Asymptomatic	ZR Quick DNA Miniprep Plus	8.1	50	37.4681	1873.4	Pico Green	No	No
57	AK46	Freshwater	Alaska	57.9049	-135.163	2019-07-31	EtOH	EtOH		Evasterias troschelii	Pyloric caeca	Asymptomatic	ZR Quick DNA Miniprep Plus	18.2	50	44.4068	2220.34	Pico Green	No	No
58	AK47	Freshwater	Alaska	57.9049	-135.163	2019-07-31	EtOH	EtOH		Evasterias troschelii	Pyloric caeca	Asymptomatic	ZR Quick DNA Miniprep Plus	3.3	50	0.0990416	4.95208	Pico Green	No	No
59	KTN520b	Higgins Beach, Ketchikan AK	Alaska	55.4485	-131.83	2017-02-12	-80C	Frozen	NA	Evasterias troschelii	Arm	Asymptomatic	ZR Duet DNA/RNA Miniprep	75.7	30	47.5	1425	Pico Green	No	No
60	KTN519a	Higgins Beach, Ketchikan AK	Alaska	55.4485	-131.83	2017-02-12	-80C	Frozen	NA	Evasterias troschelii	Arm	Asymptomatic	ZR Duet DNA/RNA Miniprep	60	30	53	1590	Pico Green	No	No
61	KTN519e	Higgins Beach, Ketchikan AK	Alaska	55.4485	-131.83	2017-02-12	-80C	Frozen	NA	Evasterias troschelii	Arm	Asymptomatic	ZR Duet DNA/RNA Miniprep	48	30	45.15	1354.5	Pico Green	No	No
62	KTN520a	Higgins Beach, Ketchikan AK	Alaska	55.4485	-131.83	2017-02-12	-80C	Frozen	NA	Evasterias troschelii	Arm	Asymptomatic	ZR Duet DNA/RNA Miniprep	78.6	30	40.18	1205.4	Pico Green	No	No
63	KTN519b	Higgins Beach, Ketchikan AK	Alaska	55.4485	-131.83	2017-02-12	-80C	Frozen	NA	Evasterias troschelii	Arm	Asymptomatic	ZR Duet DNA/RNA Miniprep	52.1	30	58	1740	Pico Green	No	No
64	KTN519c	Higgins Beach, Ketchikan AK	Alaska	55.4485	-131.83	2017-02-12	-80C	Frozen	NA	Evasterias troschelii	Arm	Asymptomatic	ZR Duet DNA/RNA Miniprep	56.6	30	21.8	654	Pico Green	No	No
65	KTN519d	Higgins Beach, Ketchikan AK	Alaska	55.4485	-131.83	2017-02-12	-80C	Frozen	NA	Evasterias troschelii	Arm	Asymptomatic	ZR Duet DNA/RNA Miniprep	69.8	30	49.3	1479	Pico Green	No	No
66	AK01	ISP	Alaska	58.1326	-135.466	2019-07-01	EtOH	EtOH		Evasterias troschelii	Pyloric caeca	Asymptomatic	ZR Quick DNA Miniprep Plus	22	50	27.2801	1364	Pico Green	No	No
67	AK02	ISP	Alaska	58.1326	-135.466	2019-07-01	EtOH	EtOH		Evasterias troschelii	Pyloric caeca	Asymptomatic	ZR Quick DNA Miniprep Plus	12.7	50	30.2027	1510.14	Pico Green	No	No
68	AK13	ISP	Alaska	58.1326	-135.466	2019-07-03	EtOH	EtOH		Evasterias troschelii	Pyloric caeca	Asymptomatic	ZR Quick DNA Miniprep Plus	18.7	50	41.9205	2096.03	Pico Green	No	No
69	AK14	ISP	Alaska	58.1326	-135.466	2019-07-03	EtOH	EtOH		Evasterias troschelii	Pyloric caeca	Asymptomatic	ZR Quick DNA Miniprep Plus	31.2	50	37.9123	1895.61	Pico Green	No	No
70	AK15	ISP	Alaska	58.1326	-135.466	2019-07-03	EtOH	EtOH		Evasterias troschelii	Pyloric caeca	Asymptomatic	ZR Quick DNA Miniprep Plus	42.1	50	42.2342	2111.71	Pico Green	No	No
71	AK67	ISP	Alaska	58.1326	-135.466	2019-08-16	EtOH	EtOH		Evasterias troschelii	Pyloric caeca	Asymptomatic	ZR Quick DNA Miniprep Plus	26	50	37.3771	1868.86	Pico Green	No	No
72	AK71	ISP	Alaska	58.1326	-135.466	2019-08-16	EtOH	EtOH		Evasterias troschelii	Pyloric caeca	Asymptomatic	ZR Quick DNA Miniprep Plus	11.6	50	55.3608	2768.04	Pico Green	No	No
73	AK72	ISP	Alaska	58.1326	-135.466	2019-08-16	EtOH	EtOH		Evasterias troschelii	Pyloric caeca	Asymptomatic	ZR Quick DNA Miniprep Plus	9	50	52.2851	2614.26	Pico Green	No	No
74	AK73	ISP	Alaska	58.1326	-135.466	2019-08-16	EtOH	EtOH		Evasterias troschelii	Pyloric caeca	Asymptomatic	ZR Quick DNA Miniprep Plus	9.7	50	36.9394	1846.97	Pico Green	No	No
75	AK74	ISP	Alaska	58.1326	-135.466	2019-08-16	EtOH	EtOH		Evasterias troschelii	Pyloric caeca	Asymptomatic	ZR Quick DNA Miniprep Plus	11.6	50	50.7979	2539.9	Pico Green	No	No
76	AK75	ISP	Alaska	58.1326	-135.466	2019-08-16	EtOH	EtOH		Evasterias troschelii	Pyloric caeca	Asymptomatic	ZR Quick DNA Miniprep Plus	10.7	50	55.4379	2771.89	Pico Green	No	No
77	AK66	ISP	Alaska	58.1326	-135.466	2019-08-16	EtOH	EtOH		Evasterias troschelii	Pyloric caeca	Asymptomatic	ZR Quick DNA Miniprep Plus	36.2	50	49.5638	2478.19	Pico Green	No	No
78	BK10	Kachemak Bay	Alaska	59.7143	-151.152	2019-05-01	EtOH	EtOH	NA	Evasterias troschelii	Tube feet	Asymptomatic	ZR Quick DNA Miniprep Plus	15.5	50	30.2645	1513.22	Pico Green	No	No
79	BK11	Kachemak Bay	Alaska	59.7143	-151.152	2019-05-01	EtOH	EtOH	NA	Evasterias troschelii	Tube feet	Asymptomatic	ZR Quick DNA Miniprep Plus	212.2	50	32.6021	1630.11	Pico Green	No	No
80	BK12	Kachemak Bay	Alaska	59.7143	-151.152	2019-05-01	EtOH	EtOH	NA	Evasterias troschelii	Tube feet	Asymptomatic	ZR Quick DNA Miniprep Plus	30	50	31.2567	1562.84	Pico Green	No	No
81	BK13	Kachemak Bay	Alaska	59.7143	-151.152	2019-05-01	EtOH	EtOH	NA	Evasterias troschelii	Tube feet	Asymptomatic	ZR Quick DNA Miniprep Plus	39.4	50	31.2795	1563.98	Pico Green	No	No
82	BK14	Kachemak Bay	Alaska	59.7143	-151.152	2019-05-01	EtOH	EtOH	NA	Evasterias troschelii	Tube feet	Asymptomatic	ZR Quick DNA Miniprep Plus	28.5	50	29.1258	1456.29	Pico Green	No	No
83	AK03	Long Island	Alaska	58.0935	-135.473	2019-07-01	EtOH	EtOH		Evasterias troschelii	Pyloric caeca	Asymptomatic	ZR Quick DNA Miniprep Plus	15.7	50	38.5869	1929.35	Pico Green	No	No
84	AK04	Long Island	Alaska	58.0935	-135.473	2019-07-02	EtOH	EtOH		Evasterias troschelii	Pyloric caeca	Asymptomatic	ZR Quick DNA Miniprep Plus	10.7	50	38.0694	1903.47	Pico Green	No	No
85	AK05	Long Island	Alaska	58.0935	-135.473	2019-07-02	EtOH	EtOH		Evasterias troschelii	Pyloric caeca	Asymptomatic	ZR Quick DNA Miniprep Plus	14.6	50	33.157	1657.85	Pico Green	No	No
86	AK06	Long Island	Alaska	58.0935	-135.473	2019-07-02	EtOH	EtOH		Evasterias troschelii	Pyloric caeca	Asymptomatic	ZR Quick DNA Miniprep Plus	19.5	50	38.4885	1924.43	Pico Green	No	No
87	AK07	Long Island	Alaska	58.0935	-135.473	2019-07-02	EtOH	EtOH		Evasterias troschelii	Pyloric caeca	Asymptomatic	ZR Quick DNA Miniprep Plus	23.4	50	36.5467	1827.34	Pico Green	No	No
88	AK08	Long Island	Alaska	58.0935	-135.473	2019-07-02	EtOH	EtOH		Evasterias troschelii	Pyloric caeca	Asymptomatic	ZR Quick DNA Miniprep Plus	24.8	50	34.4932	1724.66	Pico Green	No	No
89	AK09	Long Island	Alaska	58.0935	-135.473	2019-07-02	EtOH	EtOH		Evasterias troschelii	Pyloric caeca	Asymptomatic	ZR Quick DNA Miniprep Plus	25	50	32.003	1600.15	Pico Green	No	No
90	AK10	Long Island	Alaska	58.0935	-135.473	2019-07-02	EtOH	EtOH		Evasterias troschelii	Pyloric caeca	Asymptomatic	ZR Quick DNA Miniprep Plus	6.8	50	39.0658	1953.29	Pico Green	No	No
91	AK11	Long Island	Alaska	58.0935	-135.473	2019-07-02	EtOH	EtOH		Evasterias troschelii	Pyloric caeca	Asymptomatic	ZR Quick DNA Miniprep Plus	20.1	50	35.0809	1754.04	Pico Green	No	No
92	AK61	Long Island	Alaska	58.0935	-135.473	2019-08-08	EtOH	EtOH		Evasterias troschelii	Pyloric caeca	Asymptomatic	ZR Quick DNA Miniprep Plus	9.9	50	47.0487	2352.43	Pico Green	No	No
93	AK63	Long Island	Alaska	58.0935	-135.473	2019-08-08	EtOH	EtOH		Evasterias troschelii	Pyloric caeca	Asymptomatic	ZR Quick DNA Miniprep Plus	10.8	50	47.4906	2374.53	Pico Green	No	No
94	KTN482	Refuge Cove, Ketchikan AK	Alaska	55.4046	-131.744	2017-02-11	-80C	Frozen	24	Evasterias troschelii	Pyloric caeca	Asymptomatic	ZR Duet DNA/RNA Miniprep	48.5	30	47.5	1425	Pico Green	No	No
95	SJ019	Rosario Wall	Washington	48.6432	-122.874	2019-10-08	EtOH	EtOH	20.5	Evasterias troschelii	Pyloric caeca	Asymptomatic	ZR Quick DNA Miniprep Plus	3.8	50	26.3283	1316.42	Pico Green	No	No
96	SJ020	Rosario Wall	Washington	48.6432	-122.874	2019-10-08	EtOH	EtOH	25	Evasterias troschelii	Pyloric caeca	Asymptomatic	ZR Quick DNA Miniprep Plus	2.1	50	22.0336	1101.68	Pico Green	No	No
97	SJ023	Rosario Wall	Washington	48.6432	-122.874	2019-10-08	EtOH	EtOH	25	Evasterias troschelii	Pyloric caeca	Asymptomatic	ZR Quick DNA Miniprep Plus	5.4	50	27.0151	1350.75	Pico Green	No	No
98	SJ030	Rosario Wall	Washington	48.6432	-122.874	2019-10-08	EtOH	EtOH	28	Evasterias troschelii	Pyloric caeca	Asymptomatic	ZR Quick DNA Miniprep Plus	8.7	50	29.9032	1495.16	Pico Green	No	No
99	AK36	Whitestone	Alaska	58.0641	-135.09	2019-07-22	EtOH	EtOH		Evasterias troschelii	Pyloric caeca	Asymptomatic	ZR Quick DNA Miniprep Plus	8.2	50	41.601	2080.05	Pico Green	No	No
100	AK37	Whitestone	Alaska	58.0641	-135.09	2019-07-22	EtOH	EtOH		Evasterias troschelii	Pyloric caeca	Asymptomatic	ZR Quick DNA Miniprep Plus	10.7	50	43.878	2193.9	Pico Green	No	No
101	AK38	Whitestone	Alaska	58.0641	-135.09	2019-07-22	EtOH	EtOH		Evasterias troschelii	Pyloric caeca	Asymptomatic	ZR Quick DNA Miniprep Plus	4.3	50	40.5144	2025.72	Pico Green	No	No
102	AK39	Whitestone	Alaska	58.0641	-135.09	2019-07-22	EtOH	EtOH		Evasterias troschelii	Pyloric caeca	Asymptomatic	ZR Quick DNA Miniprep Plus	7.6	50	43.5759	2178.8	Pico Green	No	No
103	AK40	Whitestone	Alaska	58.0641	-135.09	2019-07-22	EtOH	EtOH		Evasterias troschelii	Pyloric caeca	Asymptomatic	ZR Quick DNA Miniprep Plus	4.1	50	39.2849	1964.25	Pico Green	No	No
104	AK41	Whitestone	Alaska	58.0641	-135.09	2019-07-22	EtOH	EtOH		Evasterias troschelii	Pyloric caeca	Asymptomatic	ZR Quick DNA Miniprep Plus	7.7	50	39.9813	1999.06	Pico Green	No	No
105	AK42	Whitestone	Alaska	58.0641	-135.09	2019-07-22	EtOH	EtOH		Evasterias troschelii	Pyloric caeca	Asymptomatic	ZR Quick DNA Miniprep Plus	6.9	50	40.9913	2049.56	Pico Green	No	No
106	AK44	Whitestone	Alaska	58.0641	-135.09	2019-07-22	EtOH	EtOH		Evasterias troschelii	Pyloric caeca	Asymptomatic	ZR Quick DNA Miniprep Plus	15.8	50	42.8266	2141.33	Pico Green	No	No
107	AK51	Whitestone	Alaska	58.0641	-135.09	2019-08-06	EtOH	EtOH		Evasterias troschelii	Pyloric caeca	Asymptomatic	ZR Quick DNA Miniprep Plus	10.5	50	25.3873	1269.37	Pico Green	No	No
108	AK56	Whitestone	Alaska	58.0641	-135.09	2019-08-06	EtOH	EtOH		Evasterias troschelii	Pyloric caeca	Asymptomatic	ZR Quick DNA Miniprep Plus	8.2	50	44.715	2235.75	Pico Green	No	No
109	AK57	Whitestone	Alaska	58.0641	-135.09	2019-08-06	EtOH	EtOH		Evasterias troschelii	Pyloric caeca	Asymptomatic	ZR Quick DNA Miniprep Plus	20.4	50	40.4533	2022.67	Pico Green	No	No
110	AK53	Whitestone	Alaska	58.0641	-135.09	2019-08-06	EtOH	EtOH		Evasterias troschelii	Pyloric caeca	Asymptomatic	ZR Quick DNA Miniprep Plus	23.7	50	41.9647	2098.23	Pico Green	No	No
111	AK83	False Bay	Alaska	57.9502	-134.933	2019-08-21	EtOH	EtOH		Evasterias troschelii	Pyloric caeca	Asymptomatic	ZR Quick DNA Miniprep Plus	3.6	50	37.7198	1885.99	Pico Green	Yes	Yes
112	AK84	False Bay	Alaska	57.9502	-134.933	2019-08-21	EtOH	EtOH		Evasterias troschelii	Pyloric caeca	Asymptomatic	ZR Quick DNA Miniprep Plus	6.7	50	44.5941	2229.71	Pico Green	Yes	Yes
113	AK45	Freshwater	Alaska	57.9049	-135.163	2019-07-31	EtOH	EtOH		Evasterias troschelii	Pyloric caeca	Asymptomatic	ZR Quick DNA Miniprep Plus	3.7	50	44.7821	2239.1	Pico Green	Yes	Yes
114	AK48	Freshwater	Alaska	57.9049	-135.163	2019-07-31	EtOH	EtOH		Evasterias troschelii	Pyloric caeca	Asymptomatic	ZR Quick DNA Miniprep Plus	16.2	50	45.4172	2270.86	Pico Green	Yes	Yes
115	KTN223	Higgins Beach, Ketchikan AK	Alaska	55.4485	-131.83	2017-02-09	-80C	Frozen	17	Evasterias troschelii	Pyloric caeca	Asymptomatic	ZR Duet DNA/RNA Miniprep	48.8	30	9.67	290.1	Pico Green	Yes	Yes
116	KTN515.a1	Higgins Beach, Ketchikan AK	Alaska	55.4485	-131.83	2017-02-12	-80C	Frozen	NA	Evasterias troschelii	Body Wall	Asymptomatic	ZR Duet DNA/RNA Miniprep	55	30	10.5	315	Pico Green	Yes	Yes
117	KTN515.a2	Higgins Beach, Ketchikan AK	Alaska	55.4485	-131.83	2017-02-12	-80C	Frozen	NA	Evasterias troschelii	Pyloric caeca	Asymptomatic	ZR Duet DNA/RNA Miniprep	62.3	30	27.7	831	Pico Green	Yes	Yes
118	KTN515b	Higgins Beach, Ketchikan AK	Alaska	55.4485	-131.83	2017-02-12	-80C	Frozen	NA	Evasterias troschelii	Arm	Asymptomatic	ZR Duet DNA/RNA Miniprep	45.6	30	36.7	1101	Pico Green	Yes	Yes
119	USGS159	Langley Harbor, Washington	Washington	48.0411	-122.407	2017-11-17	-80C	Frozen		Evasterias troschelii	Pyloric caeca	Asymptomatic	ZR Quick DNA Miniprep Plus	24.6	50	14.141	707.051	Pico Green	Yes	Yes
120	USGS167	Langley Harbor, Washington	Washington	48.0411	-122.407	2017-11-17	-80C	Frozen		Evasterias troschelii	Pyloric caeca	Asymptomatic	ZR Quick DNA Miniprep Plus	31.2	50	1.54686	77.3432	Pico Green	Yes	Yes
121	USGS175	Langley Harbor, Washington	Washington	48.0411	-122.407	2017-11-17	-80C	Frozen	23.5	Evasterias troschelii	Pyloric caeca	Asymptomatic	ZR Quick DNA Miniprep Plus	11	50	1.24934	62.4671	Pico Green	Yes	Yes
122	USGS183	Langley Harbor, Washington	Washington	48.0411	-122.407	2017-11-17	-80C	Frozen	27	Evasterias troschelii	Pyloric caeca	Asymptomatic	ZR Quick DNA Miniprep Plus	30	50	0.659157	32.9579	Pico Green	Yes	Yes
123	USGS191	Langley Harbor, Washington	Washington	48.0411	-122.407	2017-11-17	-80C	Frozen	29	Evasterias troschelii	Pyloric caeca	Asymptomatic	ZR Quick DNA Miniprep Plus	14.5	50	3.47657	173.828	Pico Green	Yes	Yes
124	USGS199	Langley Harbor, Washington	Washington	48.0411	-122.407	2017-11-17	-80C	Frozen		Evasterias troschelii	Pyloric caeca	Asymptomatic	ZR Quick DNA Miniprep Plus	18.2	50	0.329344	16.4672	Pico Green	Yes	Yes
125	USGS258	Langley Harbor, Washington	Washington	48.0411	-122.407	2017-11-17	-80C	Frozen		Evasterias troschelii	Pyloric caeca	Asymptomatic	ZR Quick DNA Miniprep Plus	38.3	50	1.52754	76.3772	Pico Green	Yes	Yes
126	USGS269	Langley Harbor, Washington	Washington	48.0411	-122.407	2017-11-17	-80C	Frozen		Evasterias troschelii	Tube feet	Asymptomatic	ZR Quick DNA Miniprep Plus	25.2	50	20.0728	1003.64	Pico Green	Yes	Yes
127	USGS272	Langley Harbor, Washington	Washington	48.0411	-122.407	2017-11-17	-80C	Frozen		Evasterias troschelii	Pyloric caeca	Asymptomatic	ZR Quick DNA Miniprep Plus	24.3	50	2.88044	144.022	Pico Green	Yes	Yes
128	USGS374	Langley Harbor, Washington	Washington	48.0411	-122.407	2017-11-17	-80C	Frozen	46	Evasterias troschelii	Tube feet	Asymptomatic	ZR Quick DNA Miniprep Plus	32.3	50	12.5049	625.246	Pico Green	Yes	Yes
129	AK17	ISP	Alaska	58.1326	-135.466	2019-07-03	EtOH	EtOH		Evasterias troschelii	Pyloric caeca	Symptomatic	ZR Quick DNA Miniprep Plus	19.5	50	35.4848	1774.24	Pico Green	Yes	Failed
130	AK12	ISP	Alaska	58.1326	-135.466	2019-07-03	EtOH	EtOH		Evasterias troschelii	Pyloric caeca	Symptomatic	ZR Quick DNA Miniprep Plus	16	50	37.5958	1879.79	Pico Green	No	No
131	AK69	ISP	Alaska	58.1326	-135.466	2019-08-16	EtOH	EtOH		Evasterias troschelii	Pyloric caeca	Symptomatic	ZR Quick DNA Miniprep Plus	10.9	50	57.6717	2883.58	Pico Green	No	No
132	AK70	ISP	Alaska	58.1326	-135.466	2019-08-16	EtOH	EtOH		Evasterias troschelii	Pyloric caeca	Symptomatic	ZR Quick DNA Miniprep Plus	29.4	50	58.0773	2903.86	Pico Green	No	No
133	AK68	ISP	Alaska	58.1326	-135.466	2019-08-16	EtOH	EtOH		Evasterias troschelii	Pyloric caeca	Symptomatic	ZR Quick DNA Miniprep Plus	26	50	38.4324	1921.62	Pico Green	No	No
134	AK43	Whitestone	Alaska	58.0641	-135.09	2019-07-22	EtOH	EtOH		Evasterias troschelii	Pyloric caeca	Symptomatic	ZR Quick DNA Miniprep Plus	9.5	50	40.5017	2025.09	Pico Green	No	No
135	AK21	False Bay	Alaska	57.9502	-134.933	2019-07-05	EtOH	EtOH		Henricia sp.	Pyloric caeca	Asymptomatic	ZR Quick DNA Miniprep Plus	12.2	50	33.1537	1657.69	Pico Green	Yes	Failed
136	AK26	False Bay	Alaska	57.9502	-134.933	2019-07-05	EtOH	EtOH		Henricia sp.	Pyloric caeca	Asymptomatic	ZR Quick DNA Miniprep Plus	12.5	50	34.7857	1739.29	Pico Green	Yes	Failed
137	SJ035	Bell Island, East	Washington	48.596	-122.982	2019-10-09	EtOH	EtOH	16	Henricia sp.	Pyloric caeca	Asymptomatic	ZR Quick DNA Miniprep Plus	8.6	50	32.9086	1645.43	Pico Green	No	No
138	SJ036	Bell Island, East	Washington	48.596	-122.982	2019-10-09	EtOH	EtOH	17	Henricia sp.	Pyloric caeca	Asymptomatic	ZR Quick DNA Miniprep Plus	4	50	31.8431	1592.16	Pico Green	No	No
139	SJ037	Bell Island, East	Washington	48.596	-122.982	2019-10-09	EtOH	EtOH	16.5	Henricia sp.	Pyloric caeca	Asymptomatic	ZR Quick DNA Miniprep Plus	2.4	50	20.7518	1037.59	Pico Green	No	No
140	SJ038	Bell Island, East	Washington	48.596	-122.982	2019-10-09	EtOH	EtOH	8	Henricia sp.	Pyloric caeca	Asymptomatic	ZR Quick DNA Miniprep Plus	1.7	50	27.7607	1388.03	Pico Green	No	No
141	SJ007	Bell Island, West	Washington	48.596	-122.982	2019-08-24	EtOH	EtOH	15	Henricia sp.	Pyloric caeca	Asymptomatic	ZR Quick DNA Miniprep Plus	1.6	50	27.0074	1350.37	Pico Green	No	No
142	SJ008	Bell Island, West	Washington	48.596	-122.982	2019-08-24	EtOH	EtOH	17	Henricia sp.	Pyloric caeca	Asymptomatic	ZR Quick DNA Miniprep Plus	3.5	50	21.1043	1055.21	Pico Green	No	No
143	SJ009	Bell Island, West	Washington	48.596	-122.982	2019-08-24	EtOH	EtOH	12	Henricia sp.	Pyloric caeca	Asymptomatic	ZR Quick DNA Miniprep Plus	3.8	50	22.42	1121	Pico Green	No	No
144	SJ010	Bell Island, West	Washington	48.596	-122.982	2019-08-24	EtOH	EtOH	13	Henricia sp.	Pyloric caeca	Asymptomatic	ZR Quick DNA Miniprep Plus	3	50	6.92293	346.146	Pico Green	No	No
145	SJ015	Point George	Washington	48.5614	-122.989	2019-08-30	EtOH	EtOH	9.1	Henricia sp.	Pyloric caeca	Asymptomatic	ZR Quick DNA Miniprep Plus	3.8	50	30.5337	1526.69	Pico Green	No	No
146	SJ016	Point George	Washington	48.5614	-122.989	2019-08-30	EtOH	EtOH	6.7	Henricia sp.	Pyloric caeca	Asymptomatic	ZR Quick DNA Miniprep Plus	2.2	50	28.7786	1438.93	Pico Green	No	No
147	ONP060	Point of Archives	Washington	48.2418	-124.708	2019-06-07	EtOH	EtOH	NA	Henricia sp.	Arm	Asymptomatic	ZR Quick DNA Miniprep Plus	31.3	50	31.8965	1594.83	Pico Green	No	No
148	SJ024	Rosario Wall	Washington	48.6432	-122.874	2019-10-08	EtOH	EtOH	16.5	Henricia sp.	Pyloric caeca	Asymptomatic	ZR Quick DNA Miniprep Plus	3.5	50	23.5136	1175.68	Pico Green	No	No
149	ONP013	SOK	Washington	47.9478	-124.663	2019-05-06	EtOH	EtOH	4	Henricia sp.	Arm	Asymptomatic	ZR Quick DNA Miniprep Plus	30.5	50	35.092	1754.6	Pico Green	No	No
150	ONP036	Taylor	Washington	47.87	-124.577	2019-06-06	EtOH	EtOH	10	Henricia sp.	Arm	Asymptomatic	ZR Quick DNA Miniprep Plus	38.7	50	34.9821	1749.11	Pico Green	Yes	Yes
151	SJ012	Point George	Washington	48.5614	-122.989	2019-08-30	EtOH	EtOH	9	Henricia sp.	Pyloric caeca	Symptomatic	ZR Quick DNA Miniprep Plus	2	50	28.5696	1428.48	Pico Green	No	No
152	SJ025	Rosario Wall	Washington	48.6432	-122.874	2019-10-08	EtOH	EtOH	13.5	Henricia sp.	Pyloric caeca	Symptomatic	ZR Quick DNA Miniprep Plus	1.9	50	7.808	390.4	Pico Green	No	No
153	AK22	False Bay	Alaska	57.9502	-134.933	2019-07-05	EtOH	EtOH		Leptasterias spp	Pyloric caeca	Asymptomatic	ZR Quick DNA Miniprep Plus	7.9	50	45.2848	2264.24	Pico Green	Yes	Failed
154	AK27	Freshwater	Alaska	57.9049	-135.163	2019-07-10	EtOH	EtOH		Leptasterias spp	Pyloric caeca	Asymptomatic	ZR Quick DNA Miniprep Plus	7.9	50	37.9259	1896.3	Pico Green	Yes	Failed
155	AK24	False Bay	Alaska	57.9502	-134.933	2019-07-05	EtOH	EtOH		Leptasterias spp	Pyloric caeca	Asymptomatic	ZR Quick DNA Miniprep Plus	5.4	50	38.7213	1936.06	Pico Green	No	No
156	AK28	Freshwater	Alaska	57.9049	-135.163	2019-07-10	EtOH	EtOH		Leptasterias spp	Pyloric caeca	Asymptomatic	ZR Quick DNA Miniprep Plus	17	50	41.4245	2071.22	Pico Green	No	No
157	AK29	Freshwater	Alaska	57.9049	-135.163	2019-07-10	EtOH	EtOH		Leptasterias spp	Pyloric caeca	Asymptomatic	ZR Quick DNA Miniprep Plus	18.3	50	42.139	2106.95	Pico Green	No	No
158	AK30	Freshwater	Alaska	57.9049	-135.163	2019-07-10	EtOH	EtOH		Leptasterias spp	Pyloric caeca	Asymptomatic	ZR Quick DNA Miniprep Plus	20.3	50	43.6915	2184.58	Pico Green	No	No
159	AK65	ISP	Alaska	58.1326	-135.466	2019-08-08	EtOH	EtOH		Leptasterias spp	Pyloric caeca	Asymptomatic	ZR Quick DNA Miniprep Plus	20.4	50	41.8329	2091.65	Pico Green	No	No
160	BK15	Kachemak Bay	Alaska	59.7143	-151.152	2019-05-01	EtOH	EtOH	NA	Leptasterias spp	Tube feet	Asymptomatic	ZR Quick DNA Miniprep Plus	14.2	50	28.8915	1444.58	Pico Green	No	No
161	BK16	Kachemak Bay	Alaska	59.7143	-151.152	2019-05-01	EtOH	EtOH	NA	Leptasterias spp	Tube feet	Asymptomatic	ZR Quick DNA Miniprep Plus	15.3	50	30.1867	1509.34	Pico Green	No	No
162	AK62	Long Island	Alaska	58.0935	-135.473	2019-08-08	EtOH	EtOH		Leptasterias spp	Pyloric caeca	Asymptomatic	ZR Quick DNA Miniprep Plus	29.8	50	46.1822	2309.11	Pico Green	No	No
163	AK64	Long Island	Alaska	58.0935	-135.473	2019-08-08	EtOH	EtOH		Leptasterias spp	Pyloric caeca	Asymptomatic	ZR Quick DNA Miniprep Plus	12.7	50	49.2202	2461.01	Pico Green	No	No
164	ONP049	Point of Archives	Washington	48.2418	-124.708	2019-06-07	EtOH	EtOH	NA	Leptasterias spp	Arm	Asymptomatic	ZR Quick DNA Miniprep Plus	25.9	50	35.2254	1761.27	Pico Green	No	No
165	ONP050	Point of Archives	Washington	48.2418	-124.708	2019-06-07	EtOH	EtOH	NA	Leptasterias spp	Arm	Asymptomatic	ZR Quick DNA Miniprep Plus	26.1	50	31.6694	1583.47	Pico Green	No	No
166	ONP051	Point of Archives	Washington	48.2418	-124.708	2019-06-07	EtOH	EtOH	2	Leptasterias spp	Arm	Asymptomatic	ZR Quick DNA Miniprep Plus	26.9	50	30.5489	1527.44	Pico Green	No	No
167	ONP052	Point of Archives	Washington	48.2418	-124.708	2019-06-07	EtOH	EtOH	4	Leptasterias spp	Arm	Asymptomatic	ZR Quick DNA Miniprep Plus	32.1	50	34.0656	1703.28	Pico Green	No	No
168	ONP053	Point of Archives	Washington	48.2418	-124.708	2019-06-07	EtOH	EtOH	3	Leptasterias spp	Arm	Asymptomatic	ZR Quick DNA Miniprep Plus	16.6	50	35.5548	1777.74	Pico Green	No	No
169	ONP014	SOK	Washington	47.9478	-124.663	2019-05-06	EtOH	EtOH	4	Leptasterias spp	Arm	Asymptomatic	ZR Quick DNA Miniprep Plus	15.6	50	36.9112	1845.56	Pico Green	No	No
170	ONP015	SOK	Washington	47.9478	-124.663	2019-05-06	EtOH	EtOH	4	Leptasterias spp	Arm	Asymptomatic	ZR Quick DNA Miniprep Plus	18.9	50	36.725	1836.25	Pico Green	No	No
171	ONP016	SOK	Washington	47.9478	-124.663	2019-05-06	EtOH	EtOH	4	Leptasterias spp	Arm	Asymptomatic	ZR Quick DNA Miniprep Plus	15.3	50	38.465	1923.25	Pico Green	No	No
172	ONP017	SOK	Washington	47.9478	-124.663	2019-05-06	EtOH	EtOH	2	Leptasterias spp	Arm	Asymptomatic	ZR Quick DNA Miniprep Plus	13.7	50	34.5712	1728.56	Pico Green	No	No
173	ONP018	SOK	Washington	47.9478	-124.663	2019-05-06	EtOH	EtOH	2	Leptasterias spp	Arm	Asymptomatic	ZR Quick DNA Miniprep Plus	23.3	50	37.3471	1867.36	Pico Green	No	No
174	ONP031	Taylor	Washington	47.87	-124.577	2019-06-06	EtOH	EtOH	2	Leptasterias spp	Arm	Asymptomatic	ZR Quick DNA Miniprep Plus	13.2	50	33.906	1695.3	Pico Green	No	No
175	ONP032	Taylor	Washington	47.87	-124.577	2019-06-06	EtOH	EtOH	4	Leptasterias spp	Arm	Asymptomatic	ZR Quick DNA Miniprep Plus	16	50	29.3001	1465.01	Pico Green	No	No
176	ONP035	Taylor	Washington	47.87	-124.577	2019-06-06	EtOH	EtOH	2	Leptasterias spp	Arm	Asymptomatic	ZR Quick DNA Miniprep Plus	16.1	50	41.2877	2064.39	Pico Green	No	No
177	AK49	Whitestone	Alaska	58.0641	-135.09	2019-08-06	EtOH	EtOH		Leptasterias spp	Pyloric caeca	Asymptomatic	ZR Quick DNA Miniprep Plus	19.8	50	36.8426	1842.13	Pico Green	No	No
178	AK52	Whitestone	Alaska	58.0641	-135.09	2019-08-06	EtOH	EtOH		Leptasterias spp	Pyloric caeca	Asymptomatic	ZR Quick DNA Miniprep Plus	19.4	50	39.4823	1974.12	Pico Green	No	No
179	AK54	Whitestone	Alaska	58.0641	-135.09	2019-08-06	EtOH	EtOH		Leptasterias spp	Pyloric caeca	Asymptomatic	ZR Quick DNA Miniprep Plus	6.1	50	18.4654	923.268	Pico Green	No	No
180	AK55	Whitestone	Alaska	58.0641	-135.09	2019-08-06	EtOH	EtOH		Leptasterias spp	Pyloric caeca	Asymptomatic	ZR Quick DNA Miniprep Plus	32.8	50	33.6422	1682.11	Pico Green	No	No
181	AK25	False Bay	Alaska	57.9502	-134.933	2019-07-05	EtOH	EtOH		Leptasterias spp	Pyloric caeca	Asymptomatic	ZR Quick DNA Miniprep Plus	1.4	50	38.1422	1907.11	Pico Green	Yes	Yes
182	ONP033	Taylor	Washington	47.87	-124.577	2019-06-06	EtOH	EtOH	3	Leptasterias spp	Arm	Asymptomatic	ZR Quick DNA Miniprep Plus	16.7	50	34.7158	1735.79	Pico Green	Yes	Yes
183	ONP034	Taylor	Washington	47.87	-124.577	2019-06-06	EtOH	EtOH	3	Leptasterias spp	Arm	Asymptomatic	ZR Quick DNA Miniprep Plus	14.6	50	31.7758	1588.79	Pico Green	Yes	Yes
184	AK50	Whitestone	Alaska	58.0641	-135.09	2019-08-06	EtOH	EtOH		Leptasterias spp	Pyloric caeca	Asymptomatic	ZR Quick DNA Miniprep Plus	14.9	50	37.7417	1887.08	Pico Green	Yes	Yes
185	L01	Davenport, CA	California	37.0113	-122.199	2019-09-25	RNAlater	RNAlater	NA	Leptasterias spp	Body wall	Symptomatic	ZR Quick DNA Miniprep Plus	22.6	50	39.3367	1966.84	Pico Green	No	No
186	L02	Davenport, CA	California	37.0113	-122.199	2019-09-25	RNAlater	RNAlater	NA	Leptasterias spp	Whole animal	Symptomatic	ZR Quick DNA Miniprep Plus	67.2	50	33.56	1678	Pico Green	No	No
187	L03	Davenport, CA	California	37.0113	-122.199	2019-09-25	RNAlater	RNAlater	NA	Leptasterias spp	Whole animal	Symptomatic	ZR Quick DNA Miniprep Plus	41.2	50	35.7608	1788.04	Pico Green	No	No
188	L04	Davenport, CA	California	37.0113	-122.199	2019-09-25	RNAlater	RNAlater	NA	Leptasterias spp	Arm	Symptomatic	ZR Quick DNA Miniprep Plus	64.8	50	37.6777	1883.89	Pico Green	No	No
189	L05	Davenport, CA	California	37.0113	-122.199	2019-09-25	RNAlater	RNAlater	NA	Leptasterias spp	Arm	Symptomatic	ZR Quick DNA Miniprep Plus	16.8	50	39.0775	1953.87	Pico Green	No	No
190	L06	Davenport, CA	California	37.0113	-122.199	2019-09-25	RNAlater	RNAlater	NA	Leptasterias spp	Arm	Symptomatic	ZR Quick DNA Miniprep Plus	27.2	50	28.0775	1403.88	Pico Green	No	No
191	L07	Davenport, CA	California	37.0113	-122.199	2019-09-25	RNAlater	RNAlater	NA	Leptasterias spp	Arm	Symptomatic	ZR Quick DNA Miniprep Plus	54.8	50	34.2913	1714.56	Pico Green	No	No
192	AK23	False Bay	Alaska	57.9502	-134.933	2019-07-05	EtOH	EtOH		Leptasterias spp	Pyloric caeca	Symptomatic	ZR Quick DNA Miniprep Plus	13.2	50	42.4376	2121.88	Pico Green	No	No
193	AK59	Long Island	Alaska	58.0935	-135.473	2019-08-08	EtOH	EtOH		Leptasterias spp	Pyloric caeca	Symptomatic	ZR Quick DNA Miniprep Plus	15	50	42.3918	2119.59	Pico Green	No	No
194	AK60	Long Island	Alaska	58.0935	-135.473	2019-08-08	EtOH	EtOH		Leptasterias spp	Pyloric caeca	Symptomatic	ZR Quick DNA Miniprep Plus	13.2	50	43.0743	2153.71	Pico Green	No	No
195	SJ014	Point George	Washington	48.5614	-122.989	2019-08-30	EtOH	EtOH	31	Orthasterias koehleri	Pyloric caeca	Asymptomatic	ZR Quick DNA Miniprep Plus	4.6	50	15.2311	761.557	Pico Green	No	No
196	SC6	Davenport, CA	California	37.0113	-122.199	2017-02-28	-80C	Frozen	NA	Patiria miniata	Body wall	Asymptomatic	ZR Quick DNA Miniprep Plus	6.3	50	0	0	Pico Green	No	No
197	PM01UCSB	Ellwood Mesa	California	34.4196	-119.897	2019-12-01	-20C	Frozen	NA	Patiria miniata	Pyloric caeca	Asymptomatic	ZR Quick DNA Miniprep Plus	36.7	50	4.76011	238.005	Pico Green	No	No
198	PM02UCSB	Ellwood Mesa	California	34.4196	-119.897	2020-01-01	-20C	Frozen	NA	Patiria miniata	Pyloric caeca	Asymptomatic	ZR Quick DNA Miniprep Plus	43	50	0	0	Pico Green	No	No
199	SAMFB0501	Fort Bragg (FB)	California	39.4441	-123.815	2005	EtOH	EtOH	NA	Patiria miniata	Tube feet	Asymptomatic	ZR Quick DNA Miniprep Plus	7.1	50	29.7586	1487.93	Pico Green	No	No
200	SAMFB0502	Fort Bragg (FB)	California	39.4441	-123.815	2005	EtOH	EtOH	NA	Patiria miniata	Tube feet	Asymptomatic	ZR Quick DNA Miniprep Plus	9.5	50	33.3443	1667.22	Pico Green	No	No
201	SAMFB0503	Fort Bragg (FB)	California	39.4441	-123.815	2005	EtOH	EtOH	NA	Patiria miniata	Tube feet	Asymptomatic	ZR Quick DNA Miniprep Plus	6.2	50	29.9878	1499.39	Pico Green	No	No
202	SAMFB0504	Fort Bragg (FB)	California	39.4441	-123.815	2005	EtOH	EtOH	NA	Patiria miniata	Tube feet	Asymptomatic	ZR Quick DNA Miniprep Plus	8.7	50	28.9014	1445.07	Pico Green	No	No
203	SAMFB0505	Fort Bragg (FB)	California	39.4441	-123.815	2005	EtOH	EtOH	NA	Patiria miniata	Tube feet	Asymptomatic	ZR Quick DNA Miniprep Plus	3.4	50	30.9561	1547.81	Pico Green	No	No
204	SAMFB0506	Fort Bragg (FB)	California	39.4441	-123.815	2005	EtOH	EtOH	NA	Patiria miniata	Tube feet	Asymptomatic	ZR Quick DNA Miniprep Plus	5.6	50	31.9668	1598.34	Pico Green	No	No
205	SAMFB0507	Fort Bragg (FB)	California	39.4441	-123.815	2005	EtOH	EtOH	NA	Patiria miniata	Tube feet	Asymptomatic	ZR Quick DNA Miniprep Plus	7.5	50	28.2874	1414.37	Pico Green	No	No
206	SAMFB0509	Fort Bragg (FB)	California	39.4441	-123.815	2005	EtOH	EtOH	NA	Patiria miniata	Tube feet	Asymptomatic	ZR Quick DNA Miniprep Plus	2	50	23.2817	1164.09	Pico Green	No	No
207	SAMFB0510	Fort Bragg (FB)	California	39.4441	-123.815	2005	EtOH	EtOH	NA	Patiria miniata	Tube feet	Asymptomatic	ZR Quick DNA Miniprep Plus	4.7	50	30.8118	1540.59	Pico Green	No	No
208	SAMFB0512	Fort Bragg (FB)	California	39.4441	-123.815	2005	EtOH	EtOH	NA	Patiria miniata	Tube feet	Asymptomatic	ZR Quick DNA Miniprep Plus	0.5	50	31.964	1598.2	Pico Green	No	No
209	SAMFB0515	Fort Bragg (FB)	California	39.4441	-123.815	2005	EtOH	EtOH	NA	Patiria miniata	Tube feet	Asymptomatic	ZR Quick DNA Miniprep Plus	10.7	50	31.43	1571.5	Pico Green	No	No
210	SAMFB0516	Fort Bragg (FB)	California	39.4441	-123.815	2005	EtOH	EtOH	NA	Patiria miniata	Tube feet	Asymptomatic	ZR Quick DNA Miniprep Plus	11.2	50	27.4386	1371.93	Pico Green	No	No
211	SAMFB0518	Fort Bragg (FB)	California	39.4441	-123.815	2005	EtOH	EtOH	NA	Patiria miniata	Tube feet	Asymptomatic	ZR Quick DNA Miniprep Plus	10.2	50	28.5015	1425.07	Pico Green	No	No
212	SAMFB0520	Fort Bragg (FB)	California	39.4441	-123.815	2005	EtOH	EtOH	NA	Patiria miniata	Tube feet	Asymptomatic	ZR Quick DNA Miniprep Plus	7	50	24.71	1235.5	Pico Green	No	No
213	PM04UCSB	Goleta Sewer Pipe	California	34.4145	-119.829	2020-03-01	-20C	Frozen	NA	Patiria miniata	Pyloric caeca	Asymptomatic	ZR Quick DNA Miniprep Plus	11.8	50	0	0	Pico Green	No	No
214	PM05UCSB	Goleta Sewer Pipe	California	34.4145	-119.829	2020-04-01	-20C	Frozen	NA	Patiria miniata	Pyloric caeca	Asymptomatic	ZR Quick DNA Miniprep Plus	31.3	50	0	0	Pico Green	No	No
215	MBL11	Municipal Wharf, Monterey	California	36.6056	-121.889	2019-05-05	-80C	Frozen	16	Patiria miniata	Pyloric caeca	Asymptomatic	ZR Quick DNA Miniprep Plus	24.8	50	0.54368	27.184	Pico Green	No	No
216	MBL12	Municipal Wharf, Monterey	California	36.6056	-121.889	2019-05-05	-80C	Frozen	17	Patiria miniata	Pyloric caeca	Asymptomatic	ZR Quick DNA Miniprep Plus	37.1	50	4.39507	219.753	Pico Green	No	No
217	MBL13	Municipal Wharf, Monterey	California	36.6056	-121.889	2019-05-05	-80C	Frozen	20	Patiria miniata	Pyloric caeca	Asymptomatic	ZR Quick DNA Miniprep Plus	17.2	50	23.4991	1174.95	Pico Green	No	No
218	MBL14	Municipal Wharf, Monterey	California	36.6056	-121.889	2019-05-05	-80C	Frozen	14	Patiria miniata	Pyloric caeca	Asymptomatic	ZR Quick DNA Miniprep Plus	28.9	50	0.361131	18.0565	Pico Green	No	No
219	MBL15	Municipal Wharf, Monterey	California	36.6056	-121.889	2019-05-05	-80C	Frozen	15	Patiria miniata	Pyloric caeca	Asymptomatic	ZR Quick DNA Miniprep Plus	30.8	50	0.714257	35.7129	Pico Green	No	No
220	MBL16	Municipal Wharf, Monterey	California	36.6056	-121.889	2019-05-05	-80C	Frozen	16	Patiria miniata	Pyloric caeca	Asymptomatic	ZR Quick DNA Miniprep Plus	40.8	50	25.5686	1278.43	Pico Green	No	No
221	MBL06	San Pedro	California	33.7001	-118.254	2019-05-05	-80C	Frozen	15	Patiria miniata	Pyloric caeca	Asymptomatic	ZR Quick DNA Miniprep Plus	31	50	24.1191	1205.96	Pico Green	No	No
222	MBL07	San Pedro	California	33.7001	-118.254	2019-05-05	-80C	Frozen	15	Patiria miniata	Pyloric caeca	Asymptomatic	ZR Quick DNA Miniprep Plus	23.4	50	31.1713	1558.56	Pico Green	No	No
223	MBL08	San Pedro	California	33.7001	-118.254	2019-05-05	-80C	Frozen	13	Patiria miniata	Pyloric caeca	Asymptomatic	ZR Quick DNA Miniprep Plus	92.4	50	6.83668	341.834	Pico Green	No	No
224	MBL09	San Pedro	California	33.7001	-118.254	2019-05-05	-80C	Frozen	18	Patiria miniata	Pyloric caeca	Asymptomatic	ZR Quick DNA Miniprep Plus	50.4	50	1.01681	50.8405	Pico Green	No	No
225	MBL10	San Pedro	California	33.7001	-118.254	2019-05-05	-80C	Frozen	13	Patiria miniata	Pyloric caeca	Asymptomatic	ZR Quick DNA Miniprep Plus	56.5	50	33.2767	1663.84	Pico Green	No	No
226	MBL17	San Pedro	California	33.7001	-118.254	2019-05-05	-80C	Frozen	16	Patiria miniata	Pyloric caeca	Asymptomatic	ZR Quick DNA Miniprep Plus	34.5	50	31.9371	1596.85	Pico Green	No	No
227	MBL18	San Pedro	California	33.7001	-118.254	2019-05-05	-80C	Frozen	16	Patiria miniata	Pyloric caeca	Asymptomatic	ZR Quick DNA Miniprep Plus	40.8	50	0.617249	30.8625	Pico Green	No	No
228	MBL19	San Pedro	California	33.7001	-118.254	2019-05-05	-80C	Frozen	14	Patiria miniata	Pyloric caeca	Asymptomatic	ZR Quick DNA Miniprep Plus	25.6	50	7.60489	380.245	Pico Green	No	No
229	MBL20	San Pedro	California	33.7001	-118.254	2019-05-05	-80C	Frozen	14	Patiria miniata	Pyloric caeca	Asymptomatic	ZR Quick DNA Miniprep Plus	63.8	50	34.354	1717.7	Pico Green	No	No
230	MBL21	San Pedro	California	33.7001	-118.254	2019-05-05	-80C	Frozen	16	Patiria miniata	Pyloric caeca	Asymptomatic	ZR Quick DNA Miniprep Plus	49.5	50	26.3409	1317.04	Pico Green	No	No
231	MBL22	San Pedro	California	33.7001	-118.254	2019-05-05	-80C	Frozen	14	Patiria miniata	Pyloric caeca	Asymptomatic	ZR Quick DNA Miniprep Plus	22.3	50	27.9485	1397.43	Pico Green	No	No
232	MBL23	San Pedro	California	33.7001	-118.254	2019-05-05	-80C	Frozen	15	Patiria miniata	Pyloric caeca	Asymptomatic	ZR Quick DNA Miniprep Plus	50.9	50	27.853	1392.65	Pico Green	No	No
233	MBL24	San Pedro	California	33.7001	-118.254	2019-05-05	-80C	Frozen	15	Patiria miniata	Pyloric caeca	Asymptomatic	ZR Quick DNA Miniprep Plus	18.4	50	26.9618	1348.09	Pico Green	No	No
234	MBL25	San Pedro	California	33.7001	-118.254	2019-05-05	-80C	Frozen	15	Patiria miniata	Pyloric caeca	Asymptomatic	ZR Quick DNA Miniprep Plus	64.5	50	35.8784	1793.92	Pico Green	No	No
235	PM01	San Pedro	California	33.7001	-118.254	2018	-80C	Frozen	15	Patiria miniata	Pyloric caeca	Asymptomatic	ZR Quick DNA Miniprep Plus	32.1	50	1.02427	51.2135	Pico Green	No	No
236	PM02	San Pedro	California	33.7001	-118.254	2018	-80C	Frozen	17	Patiria miniata	Pyloric caeca	Asymptomatic	ZR Quick DNA Miniprep Plus	40	50	5.05757	252.878	Pico Green	No	No
237	PM03	San Pedro	California	33.7001	-118.254	2018	-80C	Frozen	16	Patiria miniata	Pyloric caeca	Asymptomatic	ZR Quick DNA Miniprep Plus	9.5	50	1.16462	58.2309	Pico Green	No	No
238	PM04	San Pedro	California	33.7001	-118.254	2018	-80C	Frozen	16	Patiria miniata	Pyloric caeca	Asymptomatic	ZR Quick DNA Miniprep Plus	22.4	50	0.750065	37.5033	Pico Green	No	No
239	PM05	San Pedro	California	33.7001	-118.254	2018	-80C	Frozen	14	Patiria miniata	Pyloric caeca	Asymptomatic	ZR Quick DNA Miniprep Plus	45.04	50	29.9162	1495.81	Pico Green	No	No
240	PM06	San Pedro	California	33.7001	-118.254	2018	-80C	Frozen	14	Patiria miniata	Pyloric caeca	Asymptomatic	ZR Quick DNA Miniprep Plus	22.8	50	0.570219	28.5109	Pico Green	No	No
241	PM07	San Pedro	California	33.7001	-118.254	2018	-80C	Frozen	13	Patiria miniata	Pyloric caeca	Asymptomatic	ZR Quick DNA Miniprep Plus	45.29	50	0.39608	19.804	Pico Green	No	No
242	PM08	San Pedro	California	33.7001	-118.254	2018	-80C	Frozen	18	Patiria miniata	Pyloric caeca	Asymptomatic	ZR Quick DNA Miniprep Plus	44.24	50	30.4412	1522.06	Pico Green	No	No
243	PM09	San Pedro	California	33.7001	-118.254	2018	-80C	Frozen	14	Patiria miniata	Pyloric caeca	Asymptomatic	ZR Quick DNA Miniprep Plus	12.23	50	0.26924	13.462	Pico Green	No	No
244	PM10	San Pedro	California	33.7001	-118.254	2018	-80C	Frozen	12	Patiria miniata	Pyloric caeca	Asymptomatic	ZR Quick DNA Miniprep Plus	36.75	50	11.1482	557.408	Pico Green	No	No
245	PM11	San Pedro	California	33.7001	-118.254	2018	-80C	Frozen	14	Patiria miniata	Pyloric caeca	Asymptomatic	ZR Quick DNA Miniprep Plus	15.75	50	5.69515	284.758	Pico Green	No	No
246	PM12	San Pedro	California	33.7001	-118.254	2018	-80C	Frozen	17	Patiria miniata	Pyloric caeca	Asymptomatic	ZR Quick DNA Miniprep Plus	31.07	50	15.8077	790.384	Pico Green	No	No
247	PM13	San Pedro	California	33.7001	-118.254	2018	-80C	Frozen	17	Patiria miniata	Pyloric caeca	Asymptomatic	ZR Quick DNA Miniprep Plus	43.29	50	0.345209	17.2605	Pico Green	No	No
248	PM14	San Pedro	California	33.7001	-118.254	2018	-80C	Frozen	13	Patiria miniata	Pyloric caeca	Asymptomatic	ZR Quick DNA Miniprep Plus	19.65	50	11.2305	561.526	Pico Green	No	No
249	PM15	San Pedro	California	33.7001	-118.254	2018	-80C	Frozen	15	Patiria miniata	Pyloric caeca	Asymptomatic	ZR Quick DNA Miniprep Plus	43.26	50	0.158821	7.94103	Pico Green	No	No
250	PM16	San Pedro	California	33.7001	-118.254	2018	-80C	Frozen	16	Patiria miniata	Pyloric caeca	Asymptomatic	ZR Quick DNA Miniprep Plus	46.28	50	1.51223	75.6114	Pico Green	No	No
251	PM17	San Pedro	California	33.7001	-118.254	2018	-80C	Frozen	14	Patiria miniata	Pyloric caeca	Asymptomatic	ZR Quick DNA Miniprep Plus	17.68	50	0.490702	24.5351	Pico Green	No	No
252	PM18	San Pedro	California	33.7001	-118.254	2018	-80C	Frozen	13	Patiria miniata	Pyloric caeca	Asymptomatic	ZR Quick DNA Miniprep Plus	30.92	50	0.117205	5.86023	Pico Green	No	No
253	PM19	San Pedro	California	33.7001	-118.254	2018	-80C	Frozen	19	Patiria miniata	Pyloric caeca	Asymptomatic	ZR Quick DNA Miniprep Plus	26.97	50	1.55907	77.9533	Pico Green	No	No
254	PM20	San Pedro	California	33.7001	-118.254	2018	-80C	Frozen	16	Patiria miniata	Pyloric caeca	Asymptomatic	ZR Quick DNA Miniprep Plus	21.93	50	1.95245	97.6225	Pico Green	No	No
255	PM21	San Pedro	California	33.7001	-118.254	2018	-80C	Frozen	17	Patiria miniata	Pyloric caeca	Asymptomatic	ZR Quick DNA Miniprep Plus	28.43	50	0.485523	24.2761	Pico Green	No	No
256	PM22	San Pedro	California	33.7001	-118.254	2018	-80C	Frozen	15	Patiria miniata	Pyloric caeca	Asymptomatic	ZR Quick DNA Miniprep Plus	23.94	50	2.60977	130.489	Pico Green	No	No
257	PM23	San Pedro	California	33.7001	-118.254	2018	-80C	Frozen	18	Patiria miniata	Pyloric caeca	Asymptomatic	ZR Quick DNA Miniprep Plus	20.23	50	11.2643	563.217	Pico Green	No	No
258	PM24	San Pedro	California	33.7001	-118.254	2018	-80C	Frozen	15	Patiria miniata	Pyloric caeca	Asymptomatic	ZR Quick DNA Miniprep Plus	36.52	50	1.4927	74.6351	Pico Green	No	No
259	PM25	San Pedro	California	33.7001	-118.254	2018	-80C	Frozen	14	Patiria miniata	Pyloric caeca	Asymptomatic	ZR Quick DNA Miniprep Plus	25.2	50	13.3445	667.224	Pico Green	No	No
260	NAMVC0531	View Cove (VC)	Alaska	55.0501	-133.011	2005	EtOH	EtOH	NA	Patiria miniata	Tube feet	Asymptomatic	ZR Quick DNA Miniprep Plus	3.3	50	31.9946	1599.73	Pico Green	No	No
261	NAMVC0532	View Cove (VC)	Alaska	55.0501	-133.011	2005	EtOH	EtOH	NA	Patiria miniata	Tube feet	Asymptomatic	ZR Quick DNA Miniprep Plus	8.8	50	25.5709	1278.55	Pico Green	No	No
262	NAMVC0533	View Cove (VC)	Alaska	55.0501	-133.011	2005	EtOH	EtOH	NA	Patiria miniata	Tube feet	Asymptomatic	ZR Quick DNA Miniprep Plus	11.3	50	26.8476	1342.38	Pico Green	No	No
263	NAMVC0534	View Cove (VC)	Alaska	55.0501	-133.011	2005	EtOH	EtOH	NA	Patiria miniata	Tube feet	Asymptomatic	ZR Quick DNA Miniprep Plus	2.4	50	23.5814	1179.07	Pico Green	No	No
264	NAMVC0535	View Cove (VC)	Alaska	55.0501	-133.011	2005	EtOH	EtOH	NA	Patiria miniata	Tube feet	Asymptomatic	ZR Quick DNA Miniprep Plus	4.7	50	25.8975	1294.87	Pico Green	No	No
265	NAMVC0536	View Cove (VC)	Alaska	55.0501	-133.011	2005	EtOH	EtOH	NA	Patiria miniata	Tube feet	Asymptomatic	ZR Quick DNA Miniprep Plus	12	50	31.9709	1598.55	Pico Green	No	No
266	NAMVC0537	View Cove (VC)	Alaska	55.0501	-133.011	2005	EtOH	EtOH	NA	Patiria miniata	Tube feet	Asymptomatic	ZR Quick DNA Miniprep Plus	6.9	50	33.1258	1656.29	Pico Green	No	No
267	NAMVC0538	View Cove (VC)	Alaska	55.0501	-133.011	2005	EtOH	EtOH	NA	Patiria miniata	Tube feet	Asymptomatic	ZR Quick DNA Miniprep Plus	2.5	50	29.214	1460.7	Pico Green	No	No
268	NAMVC0539	View Cove (VC)	Alaska	55.0501	-133.011	2005	EtOH	EtOH	NA	Patiria miniata	Tube feet	Asymptomatic	ZR Quick DNA Miniprep Plus	25	50	29.489	1474.45	Pico Green	No	No
269	NAMVC0540	View Cove (VC)	Alaska	55.0501	-133.011	2005	EtOH	EtOH	NA	Patiria miniata	Tube feet	Asymptomatic	ZR Quick DNA Miniprep Plus	12.9	50	25.5496	1277.48	Pico Green	No	No
270	NAMVC0541	View Cove (VC)	Alaska	55.0501	-133.011	2005	EtOH	EtOH	NA	Patiria miniata	Tube feet	Asymptomatic	ZR Quick DNA Miniprep Plus	3.6	50	26.5794	1328.97	Pico Green	No	No
271	NAMVC0542	View Cove (VC)	Alaska	55.0501	-133.011	2005	EtOH	EtOH	NA	Patiria miniata	Tube feet	Asymptomatic	ZR Quick DNA Miniprep Plus	3.9	50	28.262	1413.1	Pico Green	No	No
272	NAMVC0543	View Cove (VC)	Alaska	55.0501	-133.011	2005	EtOH	EtOH	NA	Patiria miniata	Tube feet	Asymptomatic	ZR Quick DNA Miniprep Plus	1.7	50	26.9298	1346.49	Pico Green	No	No
273	NAMVC0544	View Cove (VC)	Alaska	55.0501	-133.011	2005	EtOH	EtOH	NA	Patiria miniata	Tube feet	Asymptomatic	ZR Quick DNA Miniprep Plus	9.5	50	26.414	1320.7	Pico Green	No	No
274	NAMVC0545	View Cove (VC)	Alaska	55.0501	-133.011	2005	EtOH	EtOH	NA	Patiria miniata	Tube feet	Asymptomatic	ZR Quick DNA Miniprep Plus	6.4	50	28.5943	1429.71	Pico Green	No	No
275	NAMVC0546	View Cove (VC)	Alaska	55.0501	-133.011	2005	EtOH	EtOH	NA	Patiria miniata	Tube feet	Asymptomatic	ZR Quick DNA Miniprep Plus	4.6	50	29.8358	1491.79	Pico Green	No	No
276	NAMVC0547	View Cove (VC)	Alaska	55.0501	-133.011	2005	EtOH	EtOH	NA	Patiria miniata	Tube feet	Asymptomatic	ZR Quick DNA Miniprep Plus	3	50	31.7685	1588.43	Pico Green	No	No
277	NAMVC0548	View Cove (VC)	Alaska	55.0501	-133.011	2005	EtOH	EtOH	NA	Patiria miniata	Tube feet	Asymptomatic	ZR Quick DNA Miniprep Plus	5.9	50	29.4334	1471.67	Pico Green	No	No
278	NAMVC0549	View Cove (VC)	Alaska	55.0501	-133.011	2005	EtOH	EtOH	NA	Patiria miniata	Tube feet	Asymptomatic	ZR Quick DNA Miniprep Plus	5.8	50	25.9339	1296.69	Pico Green	No	No
279	NAMVC0550	View Cove (VC)	Alaska	55.0501	-133.011	2005	EtOH	EtOH	NA	Patiria miniata	Tube feet	Asymptomatic	ZR Quick DNA Miniprep Plus	2.1	50	29.3949	1469.74	Pico Green	No	No
280	PM03UCSB	Goleta Sewer Pipe	California	34.4145	-119.829	2020-02-01	-20C	Frozen	NA	Patiria miniata	Pyloric caeca	Asymptomatic	ZR Quick DNA Miniprep Plus	17.2	50	7.32694	366.347	Pico Green	Yes	Yes
281	USGS377	Langley Harbor, Washington	Washington	48.0411	-122.407	2017-11-17	-80C	Frozen		Pisaster brevispinus	Pyloric caeca	Asymptomatic	ZR Quick DNA Miniprep Plus	34.6	50	1.22306	61.1529	Pico Green	Yes	Failed
282	USGS203	Langley Harbor, Washington	Washington	48.0411	-122.407	2017-11-17	-80C	Frozen		Pisaster brevispinus	Pyloric caeca	Asymptomatic	ZR Quick DNA Miniprep Plus	39.8	50	19.6312	981.56	Pico Green	Yes	Yes
283	USGS209	Langley Harbor, Washington	Washington	48.0411	-122.407	2017-11-17	-80C	Frozen		Pisaster brevispinus	Pyloric caeca	Asymptomatic	ZR Quick DNA Miniprep Plus	30.1	50	4.63029	231.515	Pico Green	Yes	Yes
284	USGS215	Langley Harbor, Washington	Washington	48.0411	-122.407	2017-11-17	-80C	Frozen		Pisaster brevispinus	Pyloric caeca	Asymptomatic	ZR Quick DNA Miniprep Plus	12.1	50	0.085442	4.2721	Pico Green	Yes	Yes
285	USGS222	Langley Harbor, Washington	Washington	48.0411	-122.407	2017-11-17	-80C	Frozen		Pisaster brevispinus	Pyloric caeca	Asymptomatic	ZR Quick DNA Miniprep Plus	25.8	50	18.8402	942.011	Pico Green	Yes	Yes
286	USGS227	Langley Harbor, Washington	Washington	48.0411	-122.407	2017-11-17	-80C	Frozen		Pisaster brevispinus	Pyloric caeca	Asymptomatic	ZR Quick DNA Miniprep Plus	29.5	50	18.1345	906.723	Pico Green	Yes	Yes
287	USGS234	Langley Harbor, Washington	Washington	48.0411	-122.407	2017-11-17	-80C	Frozen		Pisaster brevispinus	Gonads	Asymptomatic	ZR Quick DNA Miniprep Plus	23.5	50	28.6518	1432.59	Pico Green	Yes	Yes
288	USGS239	Langley Harbor, Washington	Washington	48.0411	-122.407	2017-11-17	-80C	Frozen		Pisaster brevispinus	Pyloric caeca	Asymptomatic	ZR Quick DNA Miniprep Plus	39.9	50	19.995	999.752	Pico Green	Yes	Yes
289	USGS245	Langley Harbor, Washington	Washington	48.0411	-122.407	2017-11-17	-80C	Frozen		Pisaster brevispinus	Pyloric caeca	Asymptomatic	ZR Quick DNA Miniprep Plus	33.9	50	6.29015	314.507	Pico Green	Yes	Yes
290	USGS251	Langley Harbor, Washington	Washington	48.0411	-122.407	2017-11-17	-80C	Frozen		Pisaster brevispinus	Pyloric caeca	Asymptomatic	ZR Quick DNA Miniprep Plus	11.4	50	0.796125	39.8063	Pico Green	Yes	Yes
291	PG05UCSB	Ellwood Mesa	California	34.4196	-119.897	2020-09-01	-20C	Frozen	NA	Pisaster giganteus	Pyloric caeca	Asymptomatic	ZR Quick DNA Miniprep Plus	37.8	50	1.34472	67.2358	Pico Green	No	No
292	PG01UCSB	Goleta Sewer Pipe	California	34.4145	-119.829	2020-05-01	-20C	Frozen	NA	Pisaster giganteus	Pyloric caeca	Asymptomatic	ZR Quick DNA Miniprep Plus	25	50	0	0	Pico Green	No	No
293	PG02UCSB	Goleta Sewer Pipe	California	34.4145	-119.829	2020-06-01	-20C	Frozen	NA	Pisaster giganteus	Pyloric caeca	Asymptomatic	ZR Quick DNA Miniprep Plus	28.1	50	27.5885	1379.42	Pico Green	No	No
294	PG03UCSB	Ellwood Mesa	California	34.4196	-119.897	2020-07-01	-20C	Frozen	NA	Pisaster giganteus	Pyloric caeca	Asymptomatic	ZR Quick DNA Miniprep Plus	11.7	50	1.22982	61.4912	Pico Green	Yes	Yes
295	PG04UCSB	Ellwood Mesa	California	34.4196	-119.897	2020-08-01	-20C	Frozen	NA	Pisaster giganteus	Pyloric caeca	Asymptomatic	ZR Quick DNA Miniprep Plus	7.4	50	0	0	Pico Green	Yes	Yes
296	G02	Davenport, CA	California	37.0113	-122.199	2019-09-25	RNAlater	RNAlater	NA	Pisaster giganteus	Pyloric caeca	Symptomatic	ZR Quick DNA Miniprep Plus	36.1	50	0	0	Pico Green	No	No
297	G04	Davenport, CA	California	37.0113	-122.199	2019-09-25	RNAlater	RNAlater	NA	Pisaster giganteus	Pyloric caeca	Symptomatic	ZR Quick DNA Miniprep Plus	39.6	50	26.8842	1344.21	Pico Green	No	No
298	G06	Davenport, CA	California	37.0113	-122.199	2019-09-25	RNAlater	RNAlater	NA	Pisaster giganteus	Pyloric caeca	Symptomatic	ZR Quick DNA Miniprep Plus	29.9	50	0	0	Pico Green	No	No
299	G08	Davenport, CA	California	37.0113	-122.199	2019-09-25	RNAlater	RNAlater	NA	Pisaster giganteus	Pyloric caeca	Symptomatic	ZR Quick DNA Miniprep Plus	46.1	50	0	0	Pico Green	Yes	Yes
300	M0D057002V	Phillips Gulch	California	38.525	-123.268	Februrary 2019	EtOH	EtOH	25.8	Pisaster ochraceus	Pyloric caeca	Asymptomatic	ZR Quick DNA Miniprep Plus	25.9	50	28.4066	1420.33	Pico Green	Yes	Failed
301	M0D057054V	Sculpture Point	California	38.7	-123.443	Februrary 2019	EtOH	EtOH	17	Pisaster ochraceus	Pyloric caeca	Asymptomatic	ZR Quick DNA Miniprep Plus	5.4	50	25.3708	1268.54	Pico Green	Yes	Failed
302	M0D057056X	Sculpture Point	California	38.7	-123.443	Februrary 2019	EtOH	EtOH	14.8	Pisaster ochraceus	Pyloric caeca	Asymptomatic	ZR Quick DNA Miniprep Plus	26.4	50	25.6436	1282.18	Pico Green	Yes	Failed
303	M0D056968N	Windermere Point	California	38.525	-123.268	Februrary 2019	EtOH	EtOH	17.4	Pisaster ochraceus	Pyloric caeca	Asymptomatic	ZR Quick DNA Miniprep Plus	4.6	50	29.5643	1478.21	Pico Green	Yes	Failed
304	M0D056970P	Windermere Point	California	38.525	-123.268	Februrary 2019	EtOH	EtOH	21	Pisaster ochraceus	Pyloric caeca	Asymptomatic	ZR Quick DNA Miniprep Plus	20.1	50	31.6744	1583.72	Pico Green	Yes	Failed
305	M0D056974T	Windermere Point	California	38.525	-123.268	Februrary 2019	EtOH	EtOH	10.4	Pisaster ochraceus	Pyloric caeca	Asymptomatic	ZR Quick DNA Miniprep Plus	17.6	50	32.6341	1631.71	Pico Green	Yes	Failed
306	M0D057106V	Arena Cove	California	38.918	-123.721	2019	EtOH	EtOH	16.4	Pisaster ochraceus	Pyloric caeca	Asymptomatic	ZR Quick DNA Miniprep Plus	21.8	50	33.5159	1675.79	Pico Green	No	No
307	SJ034	Bell Island, East	Washington	48.596	-122.982	2019-10-09	EtOH	EtOH	32.5	Pisaster ochraceus	Pyloric caeca	Asymptomatic	ZR Quick DNA Miniprep Plus	8.8	50	29.3432	1467.16	Pico Green	No	No
308	SG415	Cape Blanco	Oregon	42.8397	-124.565	2019-04-21	EtOH	EtOH	NA	Pisaster ochraceus	Pyloric caeca	Asymptomatic	ZR Quick DNA Miniprep Plus	24.5	50	33.1711	1658.56	Pico Green	No	No
309	SG416	Cape Blanco	Oregon	42.8397	-124.565	2019-04-21	EtOH	EtOH	NA	Pisaster ochraceus	Pyloric caeca	Asymptomatic	ZR Quick DNA Miniprep Plus	27.1	50	31.7645	1588.22	Pico Green	No	No
310	SG417	Cape Blanco	Oregon	42.8397	-124.565	2019-04-21	EtOH	EtOH	NA	Pisaster ochraceus	Pyloric caeca	Asymptomatic	ZR Quick DNA Miniprep Plus	11	50	34.2483	1712.42	Pico Green	No	No
311	SG418	Cape Blanco	Oregon	42.8397	-124.565	2019-04-21	EtOH	EtOH	NA	Pisaster ochraceus	Pyloric caeca	Asymptomatic	ZR Quick DNA Miniprep Plus	16.2	50	38.788	1939.4	Pico Green	No	No
312	SG419	Cape Blanco	Oregon	42.8397	-124.565	2019-04-21	EtOH	EtOH	NA	Pisaster ochraceus	Pyloric caeca	Asymptomatic	ZR Quick DNA Miniprep Plus	18.8	50	30.4742	1523.71	Pico Green	No	No
313	SG420	Cape Blanco	Oregon	42.8397	-124.565	2019-04-21	EtOH	EtOH	NA	Pisaster ochraceus	Pyloric caeca	Asymptomatic	ZR Quick DNA Miniprep Plus	12	50	30.1836	1509.18	Pico Green	No	No
314	SG421	Cape Blanco	Oregon	42.8397	-124.565	2019-04-21	EtOH	EtOH	NA	Pisaster ochraceus	Pyloric caeca	Asymptomatic	ZR Quick DNA Miniprep Plus	14.6	50	27.6372	1381.86	Pico Green	No	No
315	SG422	Cape Blanco	Oregon	42.8397	-124.565	2019-04-21	EtOH	EtOH	NA	Pisaster ochraceus	Pyloric caeca	Asymptomatic	ZR Quick DNA Miniprep Plus	15	50	28.7374	1436.87	Pico Green	No	No
316	SG423	Cape Blanco	Oregon	42.8397	-124.565	2019-04-21	EtOH	EtOH	NA	Pisaster ochraceus	Pyloric caeca	Asymptomatic	ZR Quick DNA Miniprep Plus	13	50	31.5354	1576.77	Pico Green	No	No
317	SG425	Cape Blanco	Oregon	42.8397	-124.565	2019-04-21	EtOH	EtOH	NA	Pisaster ochraceus	Pyloric caeca	Asymptomatic	ZR Quick DNA Miniprep Plus	14.3	50	33.2369	1661.84	Pico Green	No	No
318	SG426	Cape Blanco	Oregon	42.8397	-124.565	2019-04-21	EtOH	EtOH	NA	Pisaster ochraceus	Pyloric caeca	Asymptomatic	ZR Quick DNA Miniprep Plus	10.7	50	33.5718	1678.59	Pico Green	No	No
319	SG427	Cape Blanco	Oregon	42.8397	-124.565	2019-04-21	EtOH	EtOH	NA	Pisaster ochraceus	Pyloric caeca	Asymptomatic	ZR Quick DNA Miniprep Plus	14.4	50	26.575	1328.75	Pico Green	No	No
320	SG428	Cape Blanco	Oregon	42.8397	-124.565	2019-04-21	EtOH	EtOH	NA	Pisaster ochraceus	Pyloric caeca	Asymptomatic	ZR Quick DNA Miniprep Plus	7.6	50	33.4962	1674.81	Pico Green	No	No
321	SG429	Cape Blanco	Oregon	42.8397	-124.565	2019-04-21	EtOH	EtOH	NA	Pisaster ochraceus	Pyloric caeca	Asymptomatic	ZR Quick DNA Miniprep Plus	11.1	50	32.9601	1648.01	Pico Green	No	No
322	SG430	Cape Blanco	Oregon	42.8397	-124.565	2019-04-21	EtOH	EtOH	NA	Pisaster ochraceus	Pyloric caeca	Asymptomatic	ZR Quick DNA Miniprep Plus	13.2	50	32.5249	1626.25	Pico Green	No	No
323	SG431	Cape Blanco	Oregon	42.8397	-124.565	2019-04-21	EtOH	EtOH	NA	Pisaster ochraceus	Pyloric caeca	Asymptomatic	ZR Quick DNA Miniprep Plus	18.1	50	28.8704	1443.52	Pico Green	No	No
324	SG432	Cape Blanco	Oregon	42.8397	-124.565	2019-04-21	EtOH	EtOH	NA	Pisaster ochraceus	Pyloric caeca	Asymptomatic	ZR Quick DNA Miniprep Plus	13.5	50	29.6814	1484.07	Pico Green	No	No
325	SG433	Cape Blanco	Oregon	42.8397	-124.565	2019-04-21	EtOH	EtOH	NA	Pisaster ochraceus	Pyloric caeca	Asymptomatic	ZR Quick DNA Miniprep Plus	11.9	50	29.9486	1497.43	Pico Green	No	No
326	SG434	Cape Blanco	Oregon	42.8397	-124.565	2019-04-21	EtOH	EtOH	NA	Pisaster ochraceus	Pyloric caeca	Asymptomatic	ZR Quick DNA Miniprep Plus	18	50	33.565	1678.25	Pico Green	No	No
327	SC1	Davenport, CA	California	37.0113	-122.199	2018-06-27	-80C	Frozen	NA	Pisaster ochraceus	Pyloric caeca	Asymptomatic	ZR Quick DNA Miniprep Plus	54.9	50	0	0	Pico Green	No	No
328	SC2	Davenport, CA	California	37.0113	-122.199	2018-06-27	-80C	Frozen	NA	Pisaster ochraceus	Pyloric caeca	Asymptomatic	ZR Quick DNA Miniprep Plus	37.8	50	0	0	Pico Green	No	No
329	SC4	Davenport, CA	California	37.0113	-122.199	2018-06-27	-80C	Frozen	NA	Pisaster ochraceus	Pyloric caeca	Asymptomatic	ZR Quick DNA Miniprep Plus	25.8	50	0	0	Pico Green	No	No
330	FHLP26	Eastsound Waterfront, Orcas Island, WA	Washington	48.6915	-122.908	2014-07-10	-20C	Frozen	12	Pisaster ochraceus	Arm	Asymptomatic	NA	NA	50	11.5	575	Pico Green	No	No
331	FHLP27	Eastsound Waterfront, Orcas Island, WA	Washington	48.6915	-122.908	2014-07-10	-20C	Frozen	12	Pisaster ochraceus	Arm	Asymptomatic	NA	NA	50	8.1	405	Pico Green	No	No
332	FHLP28	Eastsound Waterfront, Orcas Island, WA	Washington	48.6915	-122.908	2014-07-10	-20C	Frozen	10	Pisaster ochraceus	Arm	Asymptomatic	NA	NA	50	7.6	380	Pico Green	No	No
333	FHLP29	Eastsound Waterfront, Orcas Island, WA	Washington	48.6915	-122.908	2014-07-10	-20C	Frozen	9.3	Pisaster ochraceus	Arm	Asymptomatic	NA	NA	50	6.8	340	Pico Green	No	No
334	FHLP30	Eastsound Waterfront, Orcas Island, WA	Washington	48.6915	-122.908	2014-07-10	-20C	Frozen	7.9	Pisaster ochraceus	Arm	Asymptomatic	NA	NA	50	2.3	115	Pico Green	No	No
335	PO01UCSB	Goleta Sewer Pipe	California	34.4145	-119.829	2020-10-01	-20C	Frozen	NA	Pisaster ochraceus	Pyloric caeca	Asymptomatic	ZR Quick DNA Miniprep Plus	32.7	50	2.45824	122.912	Pico Green	No	No
336	KTN019	Higgins Beach, Ketchikan AK	Alaska	55.4485	-131.83	2017-02-09	-80C	Frozen	11	Pisaster ochraceus	Pyloric caeca	Asymptomatic	ZR Duet DNA/RNA Miniprep	42.9	30	9.32	279.6	Pico Green	No	No
337	KTN023	Higgins Beach, Ketchikan AK	Alaska	55.4485	-131.83	2017-02-09	-80C	Frozen	19	Pisaster ochraceus	Pyloric caeca	Asymptomatic	ZR Duet DNA/RNA Miniprep	62.6	30	15	450	Pico Green	No	No
338	KTN027	Higgins Beach, Ketchikan AK	Alaska	55.4485	-131.83	2017-02-09	-80C	Frozen	18	Pisaster ochraceus	Pyloric caeca	Asymptomatic	ZR Duet DNA/RNA Miniprep	44.9	30	8.15	244.5	Pico Green	No	No
339	KTN035	Higgins Beach, Ketchikan AK	Alaska	55.4485	-131.83	2017-02-09	-80C	Frozen	12	Pisaster ochraceus	Pyloric caeca	Asymptomatic	ZR Duet DNA/RNA Miniprep	47.4	30	12.8	384	Pico Green	No	No
340	KTN039	Higgins Beach, Ketchikan AK	Alaska	55.4485	-131.83	2017-02-09	-80C	Frozen	16	Pisaster ochraceus	Pyloric caeca	Asymptomatic	ZR Duet DNA/RNA Miniprep	54.4	30	5.53	165.9	Pico Green	No	No
341	BK06	Kachemak Bay	Alaska	59.7143	-151.152	2019-05-01	EtOH	EtOH	NA	Pisaster ochraceus	Tube feet	Asymptomatic	ZR Quick DNA Miniprep Plus	48	50	32.1076	1605.38	Pico Green	No	No
342	USGS04	Langley Harbor, Washington	Washington	48.0411	-122.407	2017-11-17	-80C	Frozen		Pisaster ochraceus	Tube feet	Asymptomatic	ZR Quick DNA Miniprep Plus	22.3	50	16.9903	849.516	Pico Green	No	No
343	M0D055234V	Lifeboat House	California	37.997	-122.979	21/Aug/2017	EtOH	EtOH	28	Pisaster ochraceus	Pyloric caeca	Asymptomatic	ZR Quick DNA Miniprep Plus	18	50	2.29443	114.721	Pico Green	No	No
344	M0D055236X	Lifeboat House	California	37.997	-122.979	21/Aug/2017	EtOH	EtOH	13.2	Pisaster ochraceus	Pyloric caeca	Asymptomatic	ZR Quick DNA Miniprep Plus	2.1	50	33.7369	1686.84	Pico Green	No	No
345	M0D057113C	Lifeboat House	California	37.997	-122.979	19/May/2019	EtOH	EtOH	13	Pisaster ochraceus	Pyloric caeca	Asymptomatic	ZR Quick DNA Miniprep Plus	10.8	50	40.7229	2036.15	Pico Green	No	No
346	M0D057114D	Lifeboat House	California	37.997	-122.979	19/May/2019	EtOH	EtOH	20.6	Pisaster ochraceus	Pyloric caeca	Asymptomatic	ZR Quick DNA Miniprep Plus	8.5	50	38.7435	1937.17	Pico Green	No	No
347	M0D057115E	Lifeboat House	California	37.997	-122.979	19/May/2019	EtOH	EtOH	19	Pisaster ochraceus	Pyloric caeca	Asymptomatic	ZR Quick DNA Miniprep Plus	12.2	50	37.0439	1852.19	Pico Green	No	No
348	M0D057116F	Lifeboat House	California	37.997	-122.979	19/May/2019	EtOH	EtOH	21	Pisaster ochraceus	Pyloric caeca	Asymptomatic	ZR Quick DNA Miniprep Plus	17.3	50	40.3627	2018.14	Pico Green	No	No
349	M0D057117G	Lifeboat House	California	37.997	-122.979	19/May/2019	EtOH	EtOH	20	Pisaster ochraceus	Pyloric caeca	Asymptomatic	ZR Quick DNA Miniprep Plus	8.8	50	38.7784	1938.92	Pico Green	No	No
350	M0D057125O	Lifeboat House	California	37.997	-122.979	19/May/2019	EtOH	EtOH	26.2	Pisaster ochraceus	Pyloric caeca	Asymptomatic	ZR Quick DNA Miniprep Plus	8.3	50	40.1375	2006.88	Pico Green	No	No
351	M0D055219G	McClures Beach	California	38.182	-122.966	19/Aug/2017	EtOH	EtOH	2.7	Pisaster ochraceus	Pyloric caeca	Asymptomatic	ZR Quick DNA Miniprep Plus	0.4	50	2.37292	118.646	Pico Green	No	No
352	M0D055220H	McClures Beach	California	38.182	-122.966	19/Aug/2017	EtOH	EtOH	3.42	Pisaster ochraceus	Pyloric caeca	Asymptomatic	ZR Quick DNA Miniprep Plus	0.6	50	0.688022	34.4011	Pico Green	No	No
353	M0D055221I	McClures Beach	California	38.182	-122.966	19/Aug/2017	EtOH	EtOH	2.6	Pisaster ochraceus	Pyloric caeca	Asymptomatic	ZR Quick DNA Miniprep Plus	0.7	50	0.635746	31.7873	Pico Green	No	No
354	M0D055222J	McClures Beach	California	38.182	-122.966	19/Aug/2017	EtOH	EtOH	8.6	Pisaster ochraceus	Pyloric caeca	Asymptomatic	ZR Quick DNA Miniprep Plus	0.6	50	1.62135	81.0677	Pico Green	No	No
355	M0D055224L	McClures Beach	California	38.182	-122.966	19/Aug/2017	EtOH	EtOH	9.6	Pisaster ochraceus	Pyloric caeca	Asymptomatic	ZR Quick DNA Miniprep Plus	1.2	50	24.711	1235.55	Pico Green	No	No
356	M0D055225M	McClures Beach	California	38.182	-122.966	19/Aug/2017	EtOH	EtOH	24.6	Pisaster ochraceus	Pyloric caeca	Asymptomatic	ZR Quick DNA Miniprep Plus	9.7	50	1.58359	79.1796	Pico Green	No	No
357	M0D055226N	McClures Beach	California	38.182	-122.966	19/Aug/2017	EtOH	EtOH	20.6	Pisaster ochraceus	Pyloric caeca	Asymptomatic	ZR Quick DNA Miniprep Plus	5.1	50	25.0573	1252.87	Pico Green	No	No
358	M0D055227O	McClures Beach	California	38.182	-122.966	19/Aug/2017	EtOH	EtOH	17.7	Pisaster ochraceus	Pyloric caeca	Asymptomatic	ZR Quick DNA Miniprep Plus	7.7	50	5.32872	266.436	Pico Green	No	No
359	M0D055229Q	McClures Beach	California	38.182	-122.966	19/Aug/2017	EtOH	EtOH	40	Pisaster ochraceus	Pyloric caeca	Asymptomatic	ZR Quick DNA Miniprep Plus	1	50	18.4597	922.987	Pico Green	No	No
360	M0D055232T	McClures Beach	California	38.182	-122.966	19/Aug/2017	EtOH	EtOH	22.6	Pisaster ochraceus	Pyloric caeca	Asymptomatic	ZR Quick DNA Miniprep Plus	1.4	50	0.810058	40.5029	Pico Green	No	No
361	M0D056996P	Phillips Gulch	California	38.587	-123.342	Februrary 2019	EtOH	EtOH	25	Pisaster ochraceus	Pyloric caeca	Asymptomatic	ZR Quick DNA Miniprep Plus	12.8	50	30.0615	1503.07	Pico Green	No	No
362	FHLP31	Pile Point, San Juan Island, WA	Washington	48.482	-123.095	2014-07-13	-20C	Frozen	15	Pisaster ochraceus	Arm	Asymptomatic	NA	NA	50	12.8	640	Pico Green	No	No
363	FHLP32	Pile Point, San Juan Island, WA	Washington	48.482	-123.095	2014-07-13	-20C	Frozen	14	Pisaster ochraceus	Arm	Asymptomatic	NA	NA	50	15.2	760	Pico Green	No	No
364	FHLP33	Pile Point, San Juan Island, WA	Washington	48.482	-123.095	2014-07-13	-20C	Frozen	13.7	Pisaster ochraceus	Arm	Asymptomatic	NA	NA	50	11.4	570	Pico Green	No	No
365	FHLP34	Pile Point, San Juan Island, WA	Washington	48.482	-123.095	2014-07-13	-20C	Frozen	12.2	Pisaster ochraceus	Arm	Asymptomatic	NA	NA	50	15.1	755	Pico Green	No	No
366	FHLP35	Pile Point, San Juan Island, WA	Washington	48.482	-123.095	2014-07-13	-20C	Frozen	14.8	Pisaster ochraceus	Arm	Asymptomatic	NA	NA	50	24.3	1215	Pico Green	No	No
367	FHLP36	Point Caution, San Juan Island, WA	Washington	48.5622	-123.017	2014-07-14	-20C	Frozen	12	Pisaster ochraceus	Arm	Asymptomatic	NA	NA	50	25.2	1260	Pico Green	No	No
368	FHLP37	Point Caution, San Juan Island, WA	Washington	48.5622	-123.017	2014-07-14	-20C	Frozen	11.5	Pisaster ochraceus	Arm	Asymptomatic	NA	NA	50	7.5	375	Pico Green	No	No
369	FHLP38	Point Caution, San Juan Island, WA	Washington	48.5622	-123.017	2014-07-14	-20C	Frozen	11.9	Pisaster ochraceus	Arm	Asymptomatic	NA	NA	50	32.3	1615	Pico Green	No	No
370	ONP042	Point of Archives	Washington	48.2418	-124.708	2019-06-07	EtOH	EtOH	20	Pisaster ochraceus	Pyloric caeca	Asymptomatic	ZR Quick DNA Miniprep Plus	47.1	50	32.9429	1647.14	Pico Green	No	No
371	ONP046	Point of Archives	Washington	48.2418	-124.708	2019-06-07	EtOH	EtOH	22	Pisaster ochraceus	Pyloric caeca	Asymptomatic	ZR Quick DNA Miniprep Plus	25.5	50	32.2112	1610.56	Pico Green	No	No
372	ONP048	Point of Archives	Washington	48.2418	-124.708	2019-06-07	EtOH	EtOH	16	Pisaster ochraceus	Pyloric caeca	Asymptomatic	ZR Quick DNA Miniprep Plus	35.9	50	44.8406	2242.03	Pico Green	No	No
373	SJ028	Rosario Wall	Washington	48.6432	-122.874	2019-10-08	EtOH	EtOH	22	Pisaster ochraceus	Pyloric caeca	Asymptomatic	ZR Quick DNA Miniprep Plus	10.5	50	26.7596	1337.98	Pico Green	No	No
374	M0D057045M	Sculpture Point	California	38.7	-123.443	Februrary 2019	EtOH	EtOH	13	Pisaster ochraceus	Pyloric caeca	Asymptomatic	ZR Quick DNA Miniprep Plus	17.2	50	24.1709	1208.54	Pico Green	No	No
375	M0D057049Q	Sculpture Point	California	38.7	-123.443	Februrary 2019	EtOH	EtOH	16.6	Pisaster ochraceus	Pyloric caeca	Asymptomatic	ZR Quick DNA Miniprep Plus	8.2	50	28.0869	1404.34	Pico Green	No	No
376	M0D057051S	Sculpture Point	California	38.7	-123.443	Februrary 2019	EtOH	EtOH	17.2	Pisaster ochraceus	Pyloric caeca	Asymptomatic	ZR Quick DNA Miniprep Plus	5.6	50	28.9097	1445.48	Pico Green	No	No
377	M0D057055W	Sculpture Point	California	38.7	-123.443	Februrary 2019	EtOH	EtOH	15.2	Pisaster ochraceus	Pyloric caeca	Asymptomatic	ZR Quick DNA Miniprep Plus	10.5	50	26.8141	1340.7	Pico Green	No	No
378	ONP004	SOK	Washington	47.9478	-124.663	2019-05-06	EtOH	EtOH	17	Pisaster ochraceus	Pyloric caeca	Asymptomatic	ZR Quick DNA Miniprep Plus	31.1	50	34.3479	1717.4	Pico Green	No	No
379	ONP010	SOK	Washington	47.9478	-124.663	2019-05-06	EtOH	EtOH	11	Pisaster ochraceus	Pyloric caeca	Asymptomatic	ZR Quick DNA Miniprep Plus	32.4	50	37.1143	1855.71	Pico Green	No	No
380	FHLP47	Strathmann House, San Juan Island, WA	Washington	48.5355	-123.011	2014-07-14	-20C	Frozen	18.2	Pisaster ochraceus	Arm	Asymptomatic	NA	NA	50	5	250	Pico Green	No	No
381	FHLP48	Strathmann House, San Juan Island, WA	Washington	48.5355	-123.011	2014-07-14	-20C	Frozen	15.3	Pisaster ochraceus	Arm	Asymptomatic	NA	NA	50	70.6	3530	Pico Green	No	No
382	FHLP49	Strathmann House, San Juan Island, WA	Washington	48.5355	-123.011	2014-07-14	-20C	Frozen	13.1	Pisaster ochraceus	Arm	Asymptomatic	NA	NA	50	56.7	2835	Pico Green	No	No
383	FHLP50	Strathmann House, San Juan Island, WA	Washington	48.5355	-123.011	2014-07-14	-20C	Frozen	14.8	Pisaster ochraceus	Arm	Asymptomatic	NA	NA	50	141.1	7055	Pico Green	No	No
384	SG560	Strawberry Hill	Oregon	44.2492	-124.115	2019-05-09	EtOH	EtOH	NA	Pisaster ochraceus	Pyloric caeca	Asymptomatic	ZR Quick DNA Miniprep Plus	12	50	25.4847	1274.23	Pico Green	No	No
385	SG561	Strawberry Hill	Oregon	44.2492	-124.115	2019-05-09	EtOH	EtOH	NA	Pisaster ochraceus	Pyloric caeca	Asymptomatic	ZR Quick DNA Miniprep Plus	6.3	50	38.8504	1942.52	Pico Green	No	No
386	SG562	Strawberry Hill	Oregon	44.2492	-124.115	2019-05-09	EtOH	EtOH	NA	Pisaster ochraceus	Pyloric caeca	Asymptomatic	ZR Quick DNA Miniprep Plus	7.6	50	32.6629	1633.14	Pico Green	No	No
387	SG563	Strawberry Hill	Oregon	44.2492	-124.115	2019-05-09	EtOH	EtOH	NA	Pisaster ochraceus	Pyloric caeca	Asymptomatic	ZR Quick DNA Miniprep Plus	9.6	50	31.6844	1584.22	Pico Green	No	No
388	SG564	Strawberry Hill	Oregon	44.2492	-124.115	2019-05-09	EtOH	EtOH	NA	Pisaster ochraceus	Pyloric caeca	Asymptomatic	ZR Quick DNA Miniprep Plus	4.1	50	32.0632	1603.16	Pico Green	No	No
389	SG565	Strawberry Hill	Oregon	44.2492	-124.115	2019-05-09	EtOH	EtOH	NA	Pisaster ochraceus	Pyloric caeca	Asymptomatic	ZR Quick DNA Miniprep Plus	12.8	50	27.1962	1359.81	Pico Green	No	No
390	SG566	Strawberry Hill	Oregon	44.2492	-124.115	2019-05-09	EtOH	EtOH	NA	Pisaster ochraceus	Pyloric caeca	Asymptomatic	ZR Quick DNA Miniprep Plus	15.4	50	31.9502	1597.51	Pico Green	No	No
391	SG567	Strawberry Hill	Oregon	44.2492	-124.115	2019-05-09	EtOH	EtOH	NA	Pisaster ochraceus	Pyloric caeca	Asymptomatic	ZR Quick DNA Miniprep Plus	10	50	0	0	Pico Green	No	No
392	SG568	Strawberry Hill	Oregon	44.2492	-124.115	2019-05-09	EtOH	EtOH	NA	Pisaster ochraceus	Pyloric caeca	Asymptomatic	ZR Quick DNA Miniprep Plus	15.2	50	33.6535	1682.67	Pico Green	No	No
393	SG569	Strawberry Hill	Oregon	44.2492	-124.115	2019-05-09	EtOH	EtOH	NA	Pisaster ochraceus	Pyloric caeca	Asymptomatic	ZR Quick DNA Miniprep Plus	11.3	50	31.9104	1595.52	Pico Green	No	No
394	SG570	Strawberry Hill	Oregon	44.2492	-124.115	2019-05-09	EtOH	EtOH	NA	Pisaster ochraceus	Pyloric caeca	Asymptomatic	ZR Quick DNA Miniprep Plus	11.8	50	27.7689	1388.45	Pico Green	No	No
395	SG571	Strawberry Hill	Oregon	44.2492	-124.115	2019-05-09	EtOH	EtOH	NA	Pisaster ochraceus	Pyloric caeca	Asymptomatic	ZR Quick DNA Miniprep Plus	5.4	50	30.2546	1512.73	Pico Green	No	No
396	SG572	Strawberry Hill	Oregon	44.2492	-124.115	2019-05-09	EtOH	EtOH	NA	Pisaster ochraceus	Pyloric caeca	Asymptomatic	ZR Quick DNA Miniprep Plus	3	50	30.7527	1537.63	Pico Green	No	No
397	SG573	Strawberry Hill	Oregon	44.2492	-124.115	2019-05-09	EtOH	EtOH	NA	Pisaster ochraceus	Pyloric caeca	Asymptomatic	ZR Quick DNA Miniprep Plus	15.5	50	27.5058	1375.29	Pico Green	No	No
398	SG574	Strawberry Hill	Oregon	44.2492	-124.115	2019-05-09	EtOH	EtOH	NA	Pisaster ochraceus	Pyloric caeca	Asymptomatic	ZR Quick DNA Miniprep Plus	20.8	50	30.2184	1510.92	Pico Green	No	No
399	SG575	Strawberry Hill	Oregon	44.2492	-124.115	2019-05-09	EtOH	EtOH	NA	Pisaster ochraceus	Pyloric caeca	Asymptomatic	ZR Quick DNA Miniprep Plus	12.1	50	29.4561	1472.81	Pico Green	No	No
400	SG576	Strawberry Hill	Oregon	44.2492	-124.115	2019-05-09	EtOH	EtOH	NA	Pisaster ochraceus	Pyloric caeca	Asymptomatic	ZR Quick DNA Miniprep Plus	14.1	50	30.1562	1507.81	Pico Green	No	No
401	SG577	Strawberry Hill	Oregon	44.2492	-124.115	2019-05-09	EtOH	EtOH	NA	Pisaster ochraceus	Pyloric caeca	Asymptomatic	ZR Quick DNA Miniprep Plus	8.6	50	36.2808	1814.04	Pico Green	No	No
402	SG578	Strawberry Hill	Oregon	44.2492	-124.115	2019-05-09	EtOH	EtOH	NA	Pisaster ochraceus	Pyloric caeca	Asymptomatic	ZR Quick DNA Miniprep Plus	4	50	30.4418	1522.09	Pico Green	No	No
403	SG579	Strawberry Hill	Oregon	44.2492	-124.115	2019-05-09	EtOH	EtOH	NA	Pisaster ochraceus	Pyloric caeca	Asymptomatic	ZR Quick DNA Miniprep Plus	5.1	50	30.0078	1500.39	Pico Green	No	No
404	ONP020	Taylor	Washington	47.87	-124.577	2019-06-06	EtOH	EtOH	16	Pisaster ochraceus	Pyloric caeca	Asymptomatic	ZR Quick DNA Miniprep Plus	34.9	50	34.8614	1743.07	Pico Green	No	No
405	ONP022	Taylor	Washington	47.87	-124.577	2019-06-06	EtOH	EtOH	12	Pisaster ochraceus	Pyloric caeca	Asymptomatic	ZR Quick DNA Miniprep Plus	30.4	50	34.579	1728.95	Pico Green	No	No
406	ONP024	Taylor	Washington	47.87	-124.577	2019-06-06	EtOH	EtOH	12	Pisaster ochraceus	Pyloric caeca	Asymptomatic	ZR Quick DNA Miniprep Plus	21.6	50	35.1292	1756.46	Pico Green	No	No
407	ONP026	Taylor	Washington	47.87	-124.577	2019-06-06	EtOH	EtOH	21	Pisaster ochraceus	Pyloric caeca	Asymptomatic	ZR Quick DNA Miniprep Plus	48.5	50	38.5822	1929.11	Pico Green	No	No
408	ONP028	Taylor	Washington	47.87	-124.577	2019-06-06	EtOH	EtOH	15	Pisaster ochraceus	Pyloric caeca	Asymptomatic	ZR Quick DNA Miniprep Plus	26.1	50	36.204	1810.2	Pico Green	No	No
409	ONP030	Taylor	Washington	47.87	-124.577	2019-06-06	EtOH	EtOH	NA	Pisaster ochraceus	Pyloric caeca	Asymptomatic	ZR Quick DNA Miniprep Plus	24	50	37.2824	1864.12	Pico Green	No	No
410	SG510	Tokatee Klootchman	Oregon	44.2037	-124.117	2019-05-08	EtOH	EtOH	NA	Pisaster ochraceus	Pyloric caeca	Asymptomatic	ZR Quick DNA Miniprep Plus	33.2	50	28.7426	1437.13	Pico Green	No	No
411	SG511	Tokatee Klootchman	Oregon	44.2037	-124.117	2019-05-08	EtOH	EtOH	NA	Pisaster ochraceus	Pyloric caeca	Asymptomatic	ZR Quick DNA Miniprep Plus	8.9	50	23.5641	1178.2	Pico Green	No	No
412	SG512	Tokatee Klootchman	Oregon	44.2037	-124.117	2019-05-08	EtOH	EtOH	NA	Pisaster ochraceus	Pyloric caeca	Asymptomatic	ZR Quick DNA Miniprep Plus	5.4	50	30.0514	1502.57	Pico Green	No	No
413	SG513	Tokatee Klootchman	Oregon	44.2037	-124.117	2019-05-08	EtOH	EtOH	NA	Pisaster ochraceus	Pyloric caeca	Asymptomatic	ZR Quick DNA Miniprep Plus	7.3	50	27.5677	1378.38	Pico Green	No	No
414	SG514	Tokatee Klootchman	Oregon	44.2037	-124.117	2019-05-08	EtOH	EtOH	NA	Pisaster ochraceus	Pyloric caeca	Asymptomatic	ZR Quick DNA Miniprep Plus	4.5	50	30.5059	1525.3	Pico Green	No	No
415	SG515	Tokatee Klootchman	Oregon	44.2037	-124.117	2019-05-08	EtOH	EtOH	NA	Pisaster ochraceus	Pyloric caeca	Asymptomatic	ZR Quick DNA Miniprep Plus	12.3	50	29.0139	1450.7	Pico Green	No	No
416	SG516	Tokatee Klootchman	Oregon	44.2037	-124.117	2019-05-08	EtOH	EtOH	NA	Pisaster ochraceus	Pyloric caeca	Asymptomatic	ZR Quick DNA Miniprep Plus	13.3	50	28.767	1438.35	Pico Green	No	No
417	SG517	Tokatee Klootchman	Oregon	44.2037	-124.117	2019-05-08	EtOH	EtOH	NA	Pisaster ochraceus	Pyloric caeca	Asymptomatic	ZR Quick DNA Miniprep Plus	12.3	50	29.5669	1478.34	Pico Green	No	No
418	SG518	Tokatee Klootchman	Oregon	44.2037	-124.117	2019-05-08	EtOH	EtOH	NA	Pisaster ochraceus	Pyloric caeca	Asymptomatic	ZR Quick DNA Miniprep Plus	1.9	50	26.8537	1342.69	Pico Green	No	No
419	SG519	Tokatee Klootchman	Oregon	44.2037	-124.117	2019-05-08	EtOH	EtOH	NA	Pisaster ochraceus	Pyloric caeca	Asymptomatic	ZR Quick DNA Miniprep Plus	8.2	50	25.3296	1266.48	Pico Green	No	No
420	SG520	Tokatee Klootchman	Oregon	44.2037	-124.117	2019-05-08	EtOH	EtOH	NA	Pisaster ochraceus	Pyloric caeca	Asymptomatic	ZR Quick DNA Miniprep Plus	16.2	50	27.1883	1359.41	Pico Green	No	No
421	SG521	Tokatee Klootchman	Oregon	44.2037	-124.117	2019-05-08	EtOH	EtOH	NA	Pisaster ochraceus	Pyloric caeca	Asymptomatic	ZR Quick DNA Miniprep Plus	7.1	50	27.1977	1359.88	Pico Green	No	No
422	SG522	Tokatee Klootchman	Oregon	44.2037	-124.117	2019-05-08	EtOH	EtOH	NA	Pisaster ochraceus	Pyloric caeca	Asymptomatic	ZR Quick DNA Miniprep Plus	4.7	50	29.8623	1493.12	Pico Green	No	No
423	SG523	Tokatee Klootchman	Oregon	44.2037	-124.117	2019-05-08	EtOH	EtOH	NA	Pisaster ochraceus	Pyloric caeca	Asymptomatic	ZR Quick DNA Miniprep Plus	8.7	50	29.9522	1497.61	Pico Green	No	No
424	SG524	Tokatee Klootchman	Oregon	44.2037	-124.117	2019-05-08	EtOH	EtOH	NA	Pisaster ochraceus	Pyloric caeca	Asymptomatic	ZR Quick DNA Miniprep Plus	7.6	50	30.5947	1529.74	Pico Green	No	No
425	SG525	Tokatee Klootchman	Oregon	44.2037	-124.117	2019-05-08	EtOH	EtOH	NA	Pisaster ochraceus	Pyloric caeca	Asymptomatic	ZR Quick DNA Miniprep Plus	6	50	34.733	1736.65	Pico Green	No	No
426	SG526	Tokatee Klootchman	Oregon	44.2037	-124.117	2019-05-08	EtOH	EtOH	NA	Pisaster ochraceus	Pyloric caeca	Asymptomatic	ZR Quick DNA Miniprep Plus	15.2	50	30.8983	1544.92	Pico Green	No	No
427	SG527	Tokatee Klootchman	Oregon	44.2037	-124.117	2019-05-08	EtOH	EtOH	NA	Pisaster ochraceus	Pyloric caeca	Asymptomatic	ZR Quick DNA Miniprep Plus	8.7	50	23.8911	1194.55	Pico Green	No	No
428	SG528	Tokatee Klootchman	Oregon	44.2037	-124.117	2019-05-08	EtOH	EtOH	NA	Pisaster ochraceus	Pyloric caeca	Asymptomatic	ZR Quick DNA Miniprep Plus	13.3	50	27.3267	1366.33	Pico Green	No	No
429	SG529	Tokatee Klootchman	Oregon	44.2037	-124.117	2019-05-08	EtOH	EtOH	NA	Pisaster ochraceus	Pyloric caeca	Asymptomatic	ZR Quick DNA Miniprep Plus	10.5	50	28.7051	1435.25	Pico Green	No	No
430	M0D056969O	Windermere Point	California	38.525	-123.268	Februrary 2019	EtOH	EtOH	18.4	Pisaster ochraceus	Pyloric caeca	Asymptomatic	ZR Quick DNA Miniprep Plus	18.5	50	23.2837	1164.18	Pico Green	No	No
431	M0D056971Q	Windermere Point	California	38.525	-123.268	Februrary 2019	EtOH	EtOH	16.2	Pisaster ochraceus	Pyloric caeca	Asymptomatic	ZR Quick DNA Miniprep Plus	3.6	50	34.0251	1701.26	Pico Green	No	No
432	M0D056973S	Windermere Point	California	38.525	-123.268	Februrary 2019	EtOH	EtOH	14.4	Pisaster ochraceus	Pyloric caeca	Asymptomatic	ZR Quick DNA Miniprep Plus	2.2	50	29.6999	1484.99	Pico Green	No	No
433	SG435	Yachats Beach	Oregon	44.3114	-124.109	2019-05-08	EtOH	EtOH	NA	Pisaster ochraceus	Pyloric caeca	Asymptomatic	ZR Quick DNA Miniprep Plus	8.7	50	25.1642	1258.21	Pico Green	No	No
434	SG436	Yachats Beach	Oregon	44.3114	-124.109	2019-05-08	EtOH	EtOH	NA	Pisaster ochraceus	Pyloric caeca	Asymptomatic	ZR Quick DNA Miniprep Plus	8.6	50	25.0947	1254.74	Pico Green	No	No
435	SG437	Yachats Beach	Oregon	44.3114	-124.109	2019-05-08	EtOH	EtOH	NA	Pisaster ochraceus	Pyloric caeca	Asymptomatic	ZR Quick DNA Miniprep Plus	10.4	50	27.1004	1355.02	Pico Green	No	No
436	SG438	Yachats Beach	Oregon	44.3114	-124.109	2019-05-08	EtOH	EtOH	NA	Pisaster ochraceus	Pyloric caeca	Asymptomatic	ZR Quick DNA Miniprep Plus	15.9	50	26.7874	1339.37	Pico Green	No	No
437	SG439	Yachats Beach	Oregon	44.3114	-124.109	2019-05-08	EtOH	EtOH	NA	Pisaster ochraceus	Pyloric caeca	Asymptomatic	ZR Quick DNA Miniprep Plus	34.3	50	17.893	894.649	Pico Green	No	No
438	SG440	Yachats Beach	Oregon	44.3114	-124.109	2019-05-08	EtOH	EtOH	NA	Pisaster ochraceus	Pyloric caeca	Asymptomatic	ZR Quick DNA Miniprep Plus	14.1	50	28.1998	1409.99	Pico Green	No	No
439	SG441	Yachats Beach	Oregon	44.3114	-124.109	2019-05-08	EtOH	EtOH	NA	Pisaster ochraceus	Pyloric caeca	Asymptomatic	ZR Quick DNA Miniprep Plus	24.4	50	25.5549	1277.74	Pico Green	No	No
440	SG442	Yachats Beach	Oregon	44.3114	-124.109	2019-05-08	EtOH	EtOH	NA	Pisaster ochraceus	Pyloric caeca	Asymptomatic	ZR Quick DNA Miniprep Plus	23.9	50	27.3529	1367.64	Pico Green	No	No
441	SG443	Yachats Beach	Oregon	44.3114	-124.109	2019-05-08	EtOH	EtOH	NA	Pisaster ochraceus	Pyloric caeca	Asymptomatic	ZR Quick DNA Miniprep Plus	20.8	50	27.2803	1364.02	Pico Green	No	No
442	SG445	Yachats Beach	Oregon	44.3114	-124.109	2019-05-08	EtOH	EtOH	NA	Pisaster ochraceus	Pyloric caeca	Asymptomatic	ZR Quick DNA Miniprep Plus	27.2	50	23.9954	1199.77	Pico Green	No	No
443	SG446	Yachats Beach	Oregon	44.3114	-124.109	2019-05-08	EtOH	EtOH	NA	Pisaster ochraceus	Pyloric caeca	Asymptomatic	ZR Quick DNA Miniprep Plus	16.9	50	28.0626	1403.13	Pico Green	No	No
444	SG447	Yachats Beach	Oregon	44.3114	-124.109	2019-05-08	EtOH	EtOH	NA	Pisaster ochraceus	Pyloric caeca	Asymptomatic	ZR Quick DNA Miniprep Plus	10.1	50	26.7975	1339.87	Pico Green	No	No
445	SG448	Yachats Beach	Oregon	44.3114	-124.109	2019-05-08	EtOH	EtOH	NA	Pisaster ochraceus	Pyloric caeca	Asymptomatic	ZR Quick DNA Miniprep Plus	16.5	50	23.5436	1177.18	Pico Green	No	No
446	SG449	Yachats Beach	Oregon	44.3114	-124.109	2019-05-08	EtOH	EtOH	NA	Pisaster ochraceus	Pyloric caeca	Asymptomatic	ZR Quick DNA Miniprep Plus	20.2	50	30.9996	1549.98	Pico Green	No	No
447	SG450	Yachats Beach	Oregon	44.3114	-124.109	2019-05-08	EtOH	EtOH	NA	Pisaster ochraceus	Pyloric caeca	Asymptomatic	ZR Quick DNA Miniprep Plus	15.8	50	22.4447	1122.24	Pico Green	No	No
448	SG451	Yachats Beach	Oregon	44.3114	-124.109	2019-05-08	EtOH	EtOH	NA	Pisaster ochraceus	Pyloric caeca	Asymptomatic	ZR Quick DNA Miniprep Plus	13.8	50	24.3083	1215.42	Pico Green	No	No
449	SG453	Yachats Beach	Oregon	44.3114	-124.109	2019-05-08	EtOH	EtOH	NA	Pisaster ochraceus	Pyloric caeca	Asymptomatic	ZR Quick DNA Miniprep Plus	5.3	50	30.6959	1534.79	Pico Green	No	No
450	SG454	Yachats Beach	Oregon	44.3114	-124.109	2019-05-08	EtOH	EtOH	NA	Pisaster ochraceus	Pyloric caeca	Asymptomatic	ZR Quick DNA Miniprep Plus	11.2	50	30.2318	1511.59	Pico Green	No	No
451	SG452	Yachats Beach	Oregon	44.3114	-124.109	2019-05-08	EtOH	EtOH	NA	Pisaster ochraceus	Pyloric caeca	Asymptomatic	ZR Quick DNA Miniprep Plus	6.5	50	28.7284	1436.42	Pico Green	No	No
452	SG424	Cape Blanco	Oregon	42.8397	-124.565	2019-04-21	EtOH	EtOH	NA	Pisaster ochraceus	Pyloric caeca	Asymptomatic	ZR Quick DNA Miniprep Plus	12	50	1.15475	57.7373	Pico Green	Yes	Yes
453	KNT031	Higgins Beach, Ketchikan AK	Alaska	55.4485	-131.83	2017-02-09	-80C	Frozen	13	Pisaster ochraceus	Pyloric caeca	Asymptomatic	ZR Duet DNA/RNA Miniprep	46.5	30	13	390	Pico Green	Yes	Yes
454	KTN003	Higgins Beach, Ketchikan AK	Alaska	55.4485	-131.83	2017-02-09	-80C	Frozen	16	Pisaster ochraceus	Pyloric caeca	Asymptomatic	ZR Duet DNA/RNA Miniprep	73.1	30	31.5	945	Pico Green	Yes	Yes
455	KTN007	Higgins Beach, Ketchikan AK	Alaska	55.4485	-131.83	2017-02-09	-80C	Frozen	15	Pisaster ochraceus	Pyloric caeca	Asymptomatic	ZR Duet DNA/RNA Miniprep	68.1	30	36.3	1089	Pico Green	Yes	Yes
456	KTN015	Higgins Beach, Ketchikan AK	Alaska	55.4485	-131.83	2017-02-09	-80C	Frozen	16	Pisaster ochraceus	Pyloric caeca	Asymptomatic	ZR Duet DNA/RNA Miniprep	65.1	30	20.5	615	Pico Green	Yes	Yes
457	USGS131	Langley Harbor, Washington	Washington	48.0411	-122.407	2017-11-17	-80C	Frozen	30	Pisaster ochraceus	Pyloric caeca	Asymptomatic	ZR Quick DNA Miniprep Plus	61.5	50	0.483362	24.1681	Pico Green	Yes	Yes
458	USGS137	Langley Harbor, Washington	Washington	48.0411	-122.407	2017-11-17	-80C	Frozen	27.5	Pisaster ochraceus	Pyloric caeca	Asymptomatic	ZR Quick DNA Miniprep Plus	13.7	50	0.655068	32.7534	Pico Green	Yes	Yes
459	USGS140	Langley Harbor, Washington	Washington	48.0411	-122.407	2017-11-17	-80C	Frozen	31	Pisaster ochraceus	Pyloric caeca	Asymptomatic	ZR Quick DNA Miniprep Plus	29.2	50	3.21686	160.843	Pico Green	Yes	Yes
460	USGS143	Langley Harbor, Washington	Washington	48.0411	-122.407	2017-11-17	-80C	Frozen	36	Pisaster ochraceus	Pyloric caeca	Asymptomatic	ZR Quick DNA Miniprep Plus	19.9	50	1.38195	69.0975	Pico Green	Yes	Yes
461	USGS146	Langley Harbor, Washington	Washington	48.0411	-122.407	2017-11-17	-80C	Frozen		Pisaster ochraceus	Pyloric caeca	Asymptomatic	ZR Quick DNA Miniprep Plus	24.4	50	0.349854	17.4927	Pico Green	Yes	Yes
462	USGS155	Langley Harbor, Washington	Washington	48.0411	-122.407	2017-11-17	-80C	Frozen		Pisaster ochraceus	Pyloric caeca	Asymptomatic	ZR Quick DNA Miniprep Plus	23.7	50	23.0975	1154.88	Pico Green	Yes	Yes
463	USGS163	Langley Harbor, Washington	Washington	48.0411	-122.407	2017-11-17	-80C	Frozen		Pisaster ochraceus	Pyloric caeca	Asymptomatic	ZR Quick DNA Miniprep Plus	25	50	9.91481	495.741	Pico Green	Yes	Yes
464	USGS171	Langley Harbor, Washington	Washington	48.0411	-122.407	2017-11-17	-80C	Frozen	25	Pisaster ochraceus	Pyloric caeca	Asymptomatic	ZR Quick DNA Miniprep Plus	55.1	50	2.03797	101.899	Pico Green	Yes	Yes
465	USGS180	Langley Harbor, Washington	Washington	48.0411	-122.407	2017-11-17	-80C	Frozen	22	Pisaster ochraceus	Gonads	Asymptomatic	ZR Quick DNA Miniprep Plus	25.3	50	11.3571	567.855	Pico Green	Yes	Yes
466	USGS187	Langley Harbor, Washington	Washington	48.0411	-122.407	2017-11-17	-80C	Frozen	28	Pisaster ochraceus	Pyloric caeca	Asymptomatic	ZR Quick DNA Miniprep Plus	22.4	50	11.4477	572.384	Pico Green	Yes	Yes
467	USGS195	Langley Harbor, Washington	Washington	48.0411	-122.407	2017-11-17	-80C	Frozen	34	Pisaster ochraceus	Pyloric caeca	Asymptomatic	ZR Quick DNA Miniprep Plus	26.4	50	1.07156	53.5779	Pico Green	Yes	Yes
468	USGS280	Langley Harbor, Washington	Washington	48.0411	-122.407	2017-11-17	-80C	Frozen		Pisaster ochraceus	Pyloric caeca	Asymptomatic	ZR Quick DNA Miniprep Plus	56.7	50	7.62225	381.113	Pico Green	Yes	Yes
469	USGS286	Langley Harbor, Washington	Washington	48.0411	-122.407	2017-11-17	-80C	Frozen		Pisaster ochraceus	Pyloric caeca	Asymptomatic	ZR Quick DNA Miniprep Plus	63.1	50	25.0496	1252.48	Pico Green	Yes	Yes
470	USGS294	Langley Harbor, Washington	Washington	48.0411	-122.407	2017-11-17	-80C	Frozen		Pisaster ochraceus	Stomach	Asymptomatic	ZR Quick DNA Miniprep Plus	19.2	50	29.5235	1476.18	Pico Green	Yes	Yes
471	USGS297	Langley Harbor, Washington	Washington	48.0411	-122.407	2017-11-17	-80C	Frozen		Pisaster ochraceus	Pyloric caeca	Asymptomatic	ZR Quick DNA Miniprep Plus	23.9	50	20.8216	1041.08	Pico Green	Yes	Yes
472	USGS303	Langley Harbor, Washington	Washington	48.0411	-122.407	2017-11-17	-80C	Frozen		Pisaster ochraceus	Pyloric caeca	Asymptomatic	ZR Quick DNA Miniprep Plus	56.4	50	5.98837	299.419	Pico Green	Yes	Yes
473	USGS309	Langley Harbor, Washington	Washington	48.0411	-122.407	2017-11-17	-80C	Frozen		Pisaster ochraceus	Pyloric caeca	Asymptomatic	ZR Quick DNA Miniprep Plus	36	50	2.94458	147.229	Pico Green	Yes	Yes
474	USGS315	Langley Harbor, Washington	Washington	48.0411	-122.407	2017-11-17	-80C	Frozen		Pisaster ochraceus	Pyloric caeca	Asymptomatic	ZR Quick DNA Miniprep Plus	34	50	2.61769	130.884	Pico Green	Yes	Yes
475	USGS321	Langley Harbor, Washington	Washington	48.0411	-122.407	2017-11-17	-80C	Frozen		Pisaster ochraceus	Pyloric caeca	Asymptomatic	ZR Quick DNA Miniprep Plus	35.3	50	18.7226	936.128	Pico Green	Yes	Yes
476	USGS327	Langley Harbor, Washington	Washington	48.0411	-122.407	2017-11-17	-80C	Frozen		Pisaster ochraceus	Pyloric caeca	Asymptomatic	ZR Quick DNA Miniprep Plus	33.4	50	17.831	891.549	Pico Green	Yes	Yes
477	USGS334	Langley Harbor, Washington	Washington	48.0411	-122.407	2017-11-17	-80C	Frozen		Pisaster ochraceus	Pyloric caeca	Asymptomatic	ZR Quick DNA Miniprep Plus	54.5	50	1.96699	98.3493	Pico Green	Yes	Yes
478	USGS340	Langley Harbor, Washington	Washington	48.0411	-122.407	2017-11-17	-80C	Frozen		Pisaster ochraceus	Pyloric caeca	Asymptomatic	ZR Quick DNA Miniprep Plus	17.9	50	1.52844	76.422	Pico Green	Yes	Yes
479	USGS346	Langley Harbor, Washington	Washington	48.0411	-122.407	2017-11-17	-80C	Frozen		Pisaster ochraceus	Pyloric caeca	Asymptomatic	ZR Quick DNA Miniprep Plus	27.7	50	2.11119	105.559	Pico Green	Yes	Yes
480	USGS352	Langley Harbor, Washington	Washington	48.0411	-122.407	2017-11-17	-80C	Frozen		Pisaster ochraceus	Pyloric caeca	Asymptomatic	ZR Quick DNA Miniprep Plus	62.6	50	23.18	1159	Pico Green	Yes	Yes
481	USGS359	Langley Harbor, Washington	Washington	48.0411	-122.407	2017-11-17	-80C	Frozen		Pisaster ochraceus	Gonads	Asymptomatic	ZR Quick DNA Miniprep Plus	29.3	50	30.5603	1528.02	Pico Green	Yes	Yes
482	M0D057118H	Lifeboat House	California	37.997	-122.979	19/May/2019	EtOH	EtOH	17.6	Pisaster ochraceus	Pyloric caeca	Asymptomatic	ZR Quick DNA Miniprep Plus	2.7	50	36.1761	1808.8	Pico Green	Yes	Yes
483	M0D057119I	Lifeboat House	California	37.997	-122.979	19/May/2019	EtOH	EtOH	29.6	Pisaster ochraceus	Pyloric caeca	Asymptomatic	ZR Quick DNA Miniprep Plus	4.6	50	37.7214	1886.07	Pico Green	Yes	Yes
484	M0D057129S	Lifeboat House	California	37.997	-122.979	19/May/2019	EtOH	EtOH	27.6	Pisaster ochraceus	Pyloric caeca	Asymptomatic	ZR Quick DNA Miniprep Plus	16.5	50	37.4062	1870.31	Pico Green	Yes	Yes
485	M0D055223K	McClures Beach	California	38.182	-122.966	19/Aug/2017	EtOH	EtOH	13.4	Pisaster ochraceus	Pyloric caeca	Asymptomatic	ZR Quick DNA Miniprep Plus	4.2	50	1.26652	63.3262	Pico Green	Yes	Yes
486	M0D055228P	McClures Beach	California	38.182	-122.966	19/Aug/2017	EtOH	EtOH	42.4	Pisaster ochraceus	Pyloric caeca	Asymptomatic	ZR Quick DNA Miniprep Plus	12.6	50	2.81448	140.724	Pico Green	Yes	Yes
487	M0D055230R	McClures Beach	California	38.182	-122.966	19/Aug/2017	EtOH	EtOH	33	Pisaster ochraceus	Pyloric caeca	Asymptomatic	ZR Quick DNA Miniprep Plus	6.4	50	27.7737	1388.69	Pico Green	Yes	Yes
488	M0D055231S	McClures Beach	California	38.182	-122.966	19/Aug/2017	EtOH	EtOH	30	Pisaster ochraceus	Pyloric caeca	Asymptomatic	ZR Quick DNA Miniprep Plus	12.4	50	19.0264	951.318	Pico Green	Yes	Yes
489	M0D056982B	Phillips Gulch	California	38.587	-123.342	Februrary 2019	EtOH	EtOH	3.6	Pisaster ochraceus	Pyloric caeca	Asymptomatic	ZR Quick DNA Miniprep Plus	15.3	50	25.9664	1298.32	Pico Green	Yes	Yes
490	M0D056994N	Phillips Gulch	California	38.587	-123.342	Februrary 2019	EtOH	EtOH	26.4	Pisaster ochraceus	Pyloric caeca	Asymptomatic	ZR Quick DNA Miniprep Plus	17.4	50	30.3365	1516.82	Pico Green	Yes	Yes
491	M0D056995O	Phillips Gulch	California	38.587	-123.342	Februrary 2019	EtOH	EtOH	17.4	Pisaster ochraceus	Pyloric caeca	Asymptomatic	ZR Quick DNA Miniprep Plus	16.2	50	29.6768	1483.84	Pico Green	Yes	Yes
492	M0D056997Q	Phillips Gulch	California	38.587	-123.342	Februrary 2019	EtOH	EtOH	20.2	Pisaster ochraceus	Pyloric caeca	Asymptomatic	ZR Quick DNA Miniprep Plus	19.9	50	30.4761	1523.81	Pico Green	Yes	Yes
493	M0D056998R	Phillips Gulch	California	38.587	-123.342	Februrary 2019	EtOH	EtOH	25.8	Pisaster ochraceus	Pyloric caeca	Asymptomatic	ZR Quick DNA Miniprep Plus	14.3	50	29.7471	1487.36	Pico Green	Yes	Yes
494	M0D056999S	Phillips Gulch	California	38.587	-123.342	Februrary 2019	EtOH	EtOH	20	Pisaster ochraceus	Pyloric caeca	Asymptomatic	ZR Quick DNA Miniprep Plus	32.7	50	30.1556	1507.78	Pico Green	Yes	Yes
495	M0D057000T	Phillips Gulch	California	38.525	-123.268	Februrary 2019	EtOH	EtOH	28.4	Pisaster ochraceus	Pyloric caeca	Asymptomatic	ZR Quick DNA Miniprep Plus	4.5	50	25.9515	1297.57	Pico Green	Yes	Yes
496	M0D057001U	Phillips Gulch	California	38.525	-123.268	Februrary 2019	EtOH	EtOH	27.2	Pisaster ochraceus	Pyloric caeca	Asymptomatic	ZR Quick DNA Miniprep Plus	48.8	50	27.4134	1370.67	Pico Green	Yes	Yes
497	FHLP39	Point Caution, San Juan Island, WA	Washington	48.5622	-123.017	2014-07-14	-20C	Frozen	10.8	Pisaster ochraceus	Arm	Asymptomatic	NA	NA	50	53.6	2680	Pico Green	Yes	Yes
498	FHLP40	Point Caution, San Juan Island, WA	Washington	48.5622	-123.017	2014-07-14	-20C	Frozen	12.1	Pisaster ochraceus	Arm	Asymptomatic	NA	NA	50	46.9	2345	Pico Green	Yes	Yes
499	ONP037	Point of Archives	Washington	48.2418	-124.708	2019-06-07	EtOH	EtOH	11	Pisaster ochraceus	Tube feet	Asymptomatic	ZR Quick DNA Miniprep Plus	10.9	50	35.1324	1756.62	Pico Green	Yes	Yes
500	ONP040	Point of Archives	Washington	48.2418	-124.708	2019-06-07	EtOH	EtOH	12	Pisaster ochraceus	Pyloric caeca	Asymptomatic	ZR Quick DNA Miniprep Plus	19.6	50	30.1006	1505.03	Pico Green	Yes	Yes
501	ONP044	Point of Archives	Washington	48.2418	-124.708	2019-06-07	EtOH	EtOH	14	Pisaster ochraceus	Pyloric caeca	Asymptomatic	ZR Quick DNA Miniprep Plus	21.3	50	33.3827	1669.14	Pico Green	Yes	Yes
502	M0D057046N	Sculpture Point	California	38.7	-123.443	Februrary 2019	EtOH	EtOH	13.2	Pisaster ochraceus	Pyloric caeca	Asymptomatic	ZR Quick DNA Miniprep Plus	5.7	50	28.3921	1419.6	Pico Green	Yes	Yes
503	M0D057050R	Sculpture Point	California	38.7	-123.443	Februrary 2019	EtOH	EtOH	25	Pisaster ochraceus	Pyloric caeca	Asymptomatic	ZR Quick DNA Miniprep Plus	7.2	50	29.6666	1483.33	Pico Green	Yes	Yes
504	M0D057052T	Sculpture Point	California	38.7	-123.443	Februrary 2019	EtOH	EtOH	14	Pisaster ochraceus	Pyloric caeca	Asymptomatic	ZR Quick DNA Miniprep Plus	7.1	50	30.0752	1503.76	Pico Green	Yes	Yes
505	M0D057053U	Sculpture Point	California	38.7	-123.443	Februrary 2019	EtOH	EtOH	17.4	Pisaster ochraceus	Pyloric caeca	Asymptomatic	ZR Quick DNA Miniprep Plus	11.9	50	29.5618	1478.09	Pico Green	Yes	Yes
506	ONP002	SOK	Washington	47.9478	-124.663	2019-05-06	EtOH	EtOH	18	Pisaster ochraceus	Pyloric caeca	Asymptomatic	ZR Quick DNA Miniprep Plus	22.2	50	34.2562	1712.81	Pico Green	Yes	Yes
507	ONP008	SOK	Washington	47.9478	-124.663	2019-05-06	EtOH	EtOH	19	Pisaster ochraceus	Pyloric caeca	Asymptomatic	ZR Quick DNA Miniprep Plus	9.2	50	28.9181	1445.9	Pico Green	Yes	Yes
508	ONP012	SOK	Washington	47.9478	-124.663	2019-05-06	EtOH	EtOH	18	Pisaster ochraceus	Pyloric caeca	Asymptomatic	ZR Quick DNA Miniprep Plus	30.7	50	32.885	1644.25	Pico Green	Yes	Yes
509	FHLP46	Strathmann House, San Juan Island, WA	Washington	48.5355	-123.011	2014-07-14	-20C	Frozen	14.3	Pisaster ochraceus	Arm	Asymptomatic	NA	NA	50	10.4	520	Pico Green	Yes	Yes
510	M0D056966L	Windermere Point	California	38.525	-123.268	Februrary 2019	EtOH	EtOH	20	Pisaster ochraceus	Pyloric caeca	Asymptomatic	ZR Quick DNA Miniprep Plus	3.5	50	29.9965	1499.83	Pico Green	Yes	Yes
511	M0D056967M	Windermere Point	California	38.525	-123.268	Februrary 2019	EtOH	EtOH	24	Pisaster ochraceus	Pyloric caeca	Asymptomatic	ZR Quick DNA Miniprep Plus	15	50	34.1067	1705.34	Pico Green	Yes	Yes
512	M0D056972R	Windermere Point	California	38.525	-123.268	Februrary 2019	EtOH	EtOH	26	Pisaster ochraceus	Pyloric caeca	Asymptomatic	ZR Quick DNA Miniprep Plus	2.9	50	21.0103	1050.51	Pico Green	Yes	Yes
513	M0D056975U	Windermere Point	California	38.525	-123.268	Februrary 2019	EtOH	EtOH	15	Pisaster ochraceus	Pyloric caeca	Asymptomatic	ZR Quick DNA Miniprep Plus	10.8	50	28.0163	1400.81	Pico Green	Yes	Yes
514	BB14	Bodega Bay	California	38.3166	-123.071	2018	-80C	Frozen	NA	Pisaster ochraceus	Pyloric caeca	Symptomatic	ZR Quick DNA Miniprep Plus	20.2	50	14.7343	736.713	Pico Green	Yes	Failed
515	SC33	Mitchell Cove, CA	California	36.9517	-122.04	2018-06-25	-80C	Frozen	NA	Pisaster ochraceus	Pyloric caeca	Symptomatic	ZR Quick DNA Miniprep Plus	29.7	50	7.04357	352.178	Pico Green	Yes	Failed
516	SC40	Mitchell Cove, CA	California	36.9517	-122.04	2018-06-25	-80C	Frozen	NA	Pisaster ochraceus	Pyloric caeca	Symptomatic	ZR Quick DNA Miniprep Plus	29.9	50	0	0	Pico Green	Yes	Failed
517	BB03	Bodega Bay	California	38.3166	-123.071	2018	-80C	Frozen	NA	Pisaster ochraceus	Pyloric caeca	Symptomatic	ZR Quick DNA Miniprep Plus	29.3	50	1.0832	54.1598	Pico Green	No	No
518	BB04	Bodega Bay	California	38.3166	-123.071	2018	-80C	Frozen	NA	Pisaster ochraceus	Pyloric caeca	Symptomatic	ZR Quick DNA Miniprep Plus	17.7	50	1.50714	75.3572	Pico Green	No	No
519	BB05	Bodega Bay	California	38.3166	-123.071	2018	-80C	Frozen	NA	Pisaster ochraceus	Pyloric caeca	Symptomatic	ZR Quick DNA Miniprep Plus	21.1	50	1.48832	74.4159	Pico Green	No	No
520	BB06	Bodega Bay	California	38.3166	-123.071	2018	-80C	Frozen	NA	Pisaster ochraceus	Pyloric caeca	Symptomatic	ZR Quick DNA Miniprep Plus	11	50	14.5531	727.654	Pico Green	No	No
521	BB07	Bodega Bay	California	38.3166	-123.071	2018	-80C	Frozen	NA	Pisaster ochraceus	Pyloric caeca	Symptomatic	ZR Quick DNA Miniprep Plus	20.3	50	5.35056	267.528	Pico Green	No	No
522	BB09	Bodega Bay	California	38.3166	-123.071	2018	-80C	Frozen	NA	Pisaster ochraceus	Pyloric caeca	Symptomatic	ZR Quick DNA Miniprep Plus	28.6	50	1.84286	92.1432	Pico Green	No	No
523	BB10	Bodega Bay	California	38.3166	-123.071	2018	-80C	Frozen	NA	Pisaster ochraceus	Pyloric caeca	Symptomatic	ZR Quick DNA Miniprep Plus	23.7	50	8.95942	447.971	Pico Green	No	No
524	BB11	Bodega Bay	California	38.3166	-123.071	2018	-80C	Frozen	NA	Pisaster ochraceus	Pyloric caeca	Symptomatic	ZR Quick DNA Miniprep Plus	42.8	50	0.601574	30.0787	Pico Green	No	No
525	BB15	Bodega Bay	California	38.3166	-123.071	2018	-80C	Frozen	NA	Pisaster ochraceus	Pyloric caeca	Symptomatic	ZR Quick DNA Miniprep Plus	16.7	50	13.4498	672.489	Pico Green	No	No
526	BB18	Bodega Bay	California	38.3166	-123.071	2018	-80C	Frozen	NA	Pisaster ochraceus	Pyloric caeca	Symptomatic	ZR Quick DNA Miniprep Plus	10.7	50	6.44479	322.239	Pico Green	No	No
527	BB19	Bodega Bay	California	38.3166	-123.071	2018	-80C	Frozen	NA	Pisaster ochraceus	Pyloric caeca	Symptomatic	ZR Quick DNA Miniprep Plus	37.4	50	1.27782	63.8908	Pico Green	No	No
528	BB20	Bodega Bay	California	38.3166	-123.071	2018	-80C	Frozen	NA	Pisaster ochraceus	Pyloric caeca	Symptomatic	ZR Quick DNA Miniprep Plus	55.1	50	0.0407685	2.03842	Pico Green	No	No
529	P02	Davenport, CA	California	37.0113	-122.199	2019-09-25	RNAlater	RNAlater	NA	Pisaster ochraceus	Pyloric caeca	Symptomatic	ZR Quick DNA Miniprep Plus	6.3	50	37.5533	1877.67	Pico Green	No	No
530	SC13	Davenport, CA	California	37.0113	-122.199	2018-05-23	-80C	Frozen	NA	Pisaster ochraceus	Pyloric caeca	Symptomatic	ZR Quick DNA Miniprep Plus	31.2	50	0	0	Pico Green	No	No
531	SC15	Davenport, CA	California	37.0113	-122.199	2018-05-23	-80C	Frozen	NA	Pisaster ochraceus	Pyloric caeca	Symptomatic	ZR Quick DNA Miniprep Plus	27	50	0	0	Pico Green	No	No
532	SC17	Davenport, CA	California	37.0113	-122.199	2018-05-23	-80C	Frozen	NA	Pisaster ochraceus	Pyloric caeca	Symptomatic	ZR Quick DNA Miniprep Plus	15.8	50	0	0	Pico Green	No	No
533	SC22	Davenport, CA	California	37.0113	-122.199	2018-06-27	-80C	Frozen	NA	Pisaster ochraceus	Pyloric caeca	Symptomatic	ZR Quick DNA Miniprep Plus	27.7	50	0	0	Pico Green	No	No
534	SC23	Davenport, CA	California	37.0113	-122.199	2018-06-27	-80C	Frozen	NA	Pisaster ochraceus	Pyloric caeca	Symptomatic	ZR Quick DNA Miniprep Plus	19.9	50	0	0	Pico Green	No	No
535	SC27	Davenport, CA	California	37.0113	-122.199	2018-05-23	-80C	Frozen	NA	Pisaster ochraceus	Pyloric caeca	Symptomatic	ZR Quick DNA Miniprep Plus	22.4	50	0	0	Pico Green	No	No
536	SC3	Davenport, CA	California	37.0113	-122.199	2018-07-27	-80C	Frozen	NA	Pisaster ochraceus	Pyloric caeca	Symptomatic	ZR Quick DNA Miniprep Plus	32.2	50	0	0	Pico Green	No	No
537	SC31	Davenport, CA	California	37.0113	-122.199	2018-05-23	-80C	Frozen	NA	Pisaster ochraceus	Pyloric caeca	Symptomatic	ZR Quick DNA Miniprep Plus	50	50	0.0413196	2.06598	Pico Green	No	No
538	SC34	Davenport, CA	California	37.0113	-122.199	2018-05-23	-80C	Frozen	NA	Pisaster ochraceus	Pyloric caeca	Symptomatic	ZR Quick DNA Miniprep Plus	33.9	50	0	0	Pico Green	No	No
539	SC35	Davenport, CA	California	37.0113	-122.199	2018-05-23	-80C	Frozen	NA	Pisaster ochraceus	Pyloric caeca	Symptomatic	ZR Quick DNA Miniprep Plus	25.2	50	0	0	Pico Green	No	No
540	SC37	Davenport, CA	California	37.0113	-122.199	2018-05-23	-80C	Frozen	NA	Pisaster ochraceus	Pyloric caeca	Symptomatic	ZR Quick DNA Miniprep Plus	19.4	50	0	0	Pico Green	No	No
541	SC38	Davenport, CA	California	37.0113	-122.199	2018-05-23	-80C	Frozen	NA	Pisaster ochraceus	Pyloric caeca	Symptomatic	ZR Quick DNA Miniprep Plus	15.2	50	0.061926	3.0963	Pico Green	No	No
542	SC41	Davenport, CA	California	37.0113	-122.199	2018-05-23	-80C	Frozen	NA	Pisaster ochraceus	Pyloric caeca	Symptomatic	ZR Quick DNA Miniprep Plus	25.6	50	0	0	Pico Green	No	No
543	SC42	Davenport, CA	California	37.0113	-122.199	2018-05-23	-80C	Frozen	NA	Pisaster ochraceus	Pyloric caeca	Symptomatic	ZR Quick DNA Miniprep Plus	30.3	50	0	0	Pico Green	No	No
544	SC5	Davenport, CA	California	37.0113	-122.199	2018-06-27	-80C	Frozen	NA	Pisaster ochraceus	Pyloric caeca	Symptomatic	ZR Quick DNA Miniprep Plus	30.5	50	0	0	Pico Green	No	No
545	FHLP51	Eastsound Waterfront, Orcas Island, WA	Washington	48.6915	-122.908	2014-07-10	-20C	Frozen	8.9	Pisaster ochraceus	Arm	Symptomatic	NA	NA	50	27.1	1355	Pico Green	No	No
546	FHLP52	Eastsound Waterfront, Orcas Island, WA	Washington	48.6915	-122.908	2014-07-10	-20C	Frozen	11.2	Pisaster ochraceus	Arm	Symptomatic	NA	NA	50	57.4	2870	Pico Green	No	No
547	FHLP53	Eastsound Waterfront, Orcas Island, WA	Washington	48.6915	-122.908	2014-07-10	-20C	Frozen	9.6	Pisaster ochraceus	Arm	Symptomatic	NA	NA	50	18.9	945	Pico Green	No	No
548	FHLP54	Eastsound Waterfront, Orcas Island, WA	Washington	48.6915	-122.908	2014-07-10	-20C	Frozen	8.9	Pisaster ochraceus	Arm	Symptomatic	NA	NA	50	14.5	725	Pico Green	No	No
549	FHLP55	Eastsound Waterfront, Orcas Island, WA	Washington	48.6915	-122.908	2014-07-10	-20C	Frozen	12.1	Pisaster ochraceus	Arm	Symptomatic	NA	NA	50	9.3	465	Pico Green	No	No
550	M0D057112B	Lifeboat House	California	37.997	-122.979	19/May/2019	EtOH	EtOH	24	Pisaster ochraceus	Pyloric caeca	Symptomatic	ZR Quick DNA Miniprep Plus	8.1	50	36.2824	1814.12	Pico Green	No	No
551	SC10	Mitchell Cove, CA	California	36.9517	-122.04	2018-06-28	-80C	Frozen	NA	Pisaster ochraceus	Pyloric caeca	Symptomatic	ZR Quick DNA Miniprep Plus	36	50	0	0	Pico Green	No	No
552	SC11	Mitchell Cove, CA	California	36.9517	-122.04	2018-06-25	-80C	Frozen	NA	Pisaster ochraceus	Pyloric caeca	Symptomatic	ZR Quick DNA Miniprep Plus	33.6	50	0.354568	17.7284	Pico Green	No	No
553	SC12	Mitchell Cove, CA	California	36.9517	-122.04	2018-06-25	-80C	Frozen	NA	Pisaster ochraceus	Pyloric caeca	Symptomatic	ZR Quick DNA Miniprep Plus	32.8	50	3.30156	165.078	Pico Green	No	No
554	SC14	Mitchell Cove, CA	California	36.9517	-122.04	2018-06-25	-80C	Frozen	NA	Pisaster ochraceus	Pyloric caeca	Symptomatic	ZR Quick DNA Miniprep Plus	12.5	50	0	0	Pico Green	No	No
555	SC16	Mitchell Cove, CA	California	36.9517	-122.04	2018-06-25	-80C	Frozen	NA	Pisaster ochraceus	Pyloric caeca	Symptomatic	ZR Quick DNA Miniprep Plus	14.6	50	9.43842	471.921	Pico Green	No	No
556	SC20	Mitchell Cove, CA	California	36.9517	-122.04	2018-06-25	-80C	Frozen	NA	Pisaster ochraceus	Pyloric caeca	Symptomatic	ZR Quick DNA Miniprep Plus	16.5	50	1.56005	78.0027	Pico Green	No	No
557	SC21	Mitchell Cove, CA	California	36.9517	-122.04	2018-06-25	-80C	Frozen	NA	Pisaster ochraceus	Pyloric caeca	Symptomatic	ZR Quick DNA Miniprep Plus	21.3	50	7.3239	366.195	Pico Green	No	No
558	SC24	Mitchell Cove, CA	California	36.9517	-122.04	2018-06-25	-80C	Frozen	NA	Pisaster ochraceus	Pyloric caeca	Symptomatic	ZR Quick DNA Miniprep Plus	19.9	50	17.3075	865.375	Pico Green	No	No
559	SC29	Mitchell Cove, CA	California	36.9517	-122.04	2018-06-25	-80C	Frozen	NA	Pisaster ochraceus	Pyloric caeca	Symptomatic	ZR Quick DNA Miniprep Plus	28.8	50	5.40926	270.463	Pico Green	No	No
560	SC30	Mitchell Cove, CA	California	36.9517	-122.04	2018-06-25	-80C	Frozen	NA	Pisaster ochraceus	Pyloric caeca	Symptomatic	ZR Quick DNA Miniprep Plus	29.2	50	23.2537	1162.69	Pico Green	No	No
561	SC36	Mitchell Cove, CA	California	36.9517	-122.04	2018-06-25	-80C	Frozen	NA	Pisaster ochraceus	Pyloric caeca	Symptomatic	ZR Quick DNA Miniprep Plus	21.5	50	0	0	Pico Green	No	No
562	SC39	Mitchell Cove, CA	California	36.9517	-122.04	2018-06-25	-80C	Frozen	NA	Pisaster ochraceus	Pyloric caeca	Symptomatic	ZR Quick DNA Miniprep Plus	28.2	50	27.4449	1372.25	Pico Green	No	No
563	SC7	Mitchell Cove, CA	California	36.9517	-122.04	2018-06-25	-80C	Frozen	NA	Pisaster ochraceus	Pyloric caeca	Symptomatic	ZR Quick DNA Miniprep Plus	10.1	50	0	0	Pico Green	No	No
564	SC8	Mitchell Cove, CA	California	36.9517	-122.04	2018-06-25	-80C	Frozen	NA	Pisaster ochraceus	Pyloric caeca	Symptomatic	ZR Quick DNA Miniprep Plus	21	50	0	0	Pico Green	No	No
565	SC9	Mitchell Cove, CA	California	36.9517	-122.04	2018-06-28	-80C	Frozen	NA	Pisaster ochraceus	Pyloric caeca	Symptomatic	ZR Quick DNA Miniprep Plus	41	50	0	0	Pico Green	No	No
566	FHLP59	Point Caution, San Juan Island, WA	Washington	48.5622	-123.017	2014-07-14	-20C	Frozen	10.9	Pisaster ochraceus	Arm	Symptomatic	NA	NA	50	51.8	2590	Pico Green	No	No
567	FHLP60	Point Caution, San Juan Island, WA	Washington	48.5622	-123.017	2014-07-14	-20C	Frozen	12.5	Pisaster ochraceus	Arm	Symptomatic	NA	NA	50	20.7	1035	Pico Green	No	No
568	FHLP61	Point Caution, San Juan Island, WA	Washington	48.5622	-123.017	2014-07-14	-20C	Frozen	9.1	Pisaster ochraceus	Arm	Symptomatic	NA	NA	50	31.7	1585	Pico Green	No	No
569	FHLP62	Point Caution, San Juan Island, WA	Washington	48.5622	-123.017	2014-07-14	-20C	Frozen	11.6	Pisaster ochraceus	Arm	Symptomatic	NA	NA	50	38.5	1925	Pico Green	No	No
570	FHLP63	Point Caution, San Juan Island, WA	Washington	48.5622	-123.017	2014-07-14	-20C	Frozen	9.3	Pisaster ochraceus	Arm	Symptomatic	NA	NA	50	72.8	3640	Pico Green	No	No
571	BB01	Bodega Bay	California	38.3166	-123.071	2018	-80C	Frozen	NA	Pisaster ochraceus	Pyloric caeca	Symptomatic	ZR Quick DNA Miniprep Plus	14.7	50	0.221362	11.0681	Pico Green	Yes	Yes
572	BB02	Bodega Bay	California	38.3166	-123.071	2018	-80C	Frozen	NA	Pisaster ochraceus	Pyloric caeca	Symptomatic	ZR Quick DNA Miniprep Plus	30.7	50	1.37825	68.9123	Pico Green	Yes	Yes
573	BB08	Bodega Bay	California	38.3166	-123.071	2018	-80C	Frozen	NA	Pisaster ochraceus	Pyloric caeca	Symptomatic	ZR Quick DNA Miniprep Plus	27.3	50	2.70836	135.418	Pico Green	Yes	Yes
574	BB12	Bodega Bay	California	38.3166	-123.071	2018	-80C	Frozen	NA	Pisaster ochraceus	Pyloric caeca	Symptomatic	ZR Quick DNA Miniprep Plus	26.8	50	3.66206	183.103	Pico Green	Yes	Yes
575	BB13	Bodega Bay	California	38.3166	-123.071	2018	-80C	Frozen	NA	Pisaster ochraceus	Pyloric caeca	Symptomatic	ZR Quick DNA Miniprep Plus	15.8	50	8.13247	406.623	Pico Green	Yes	Yes
576	BB16	Bodega Bay	California	38.3166	-123.071	2018	-80C	Frozen	NA	Pisaster ochraceus	Pyloric caeca	Symptomatic	ZR Quick DNA Miniprep Plus	6	50	0.330477	16.5238	Pico Green	Yes	Yes
577	BB17	Bodega Bay	California	38.3166	-123.071	2018	-80C	Frozen	NA	Pisaster ochraceus	Pyloric caeca	Symptomatic	ZR Quick DNA Miniprep Plus	22	50	1.92932	96.4658	Pico Green	Yes	Yes
578	SC43	Davenport, CA	California	37.0113	-122.199	2018-05-23	-80C	Frozen	NA	Pisaster ochraceus	Pyloric caeca	Symptomatic	ZR Quick DNA Miniprep Plus	25.9	50	8.94632	447.316	Pico Green	Yes	Yes
579	M0D055233U	McClures Beach	California	38.182	-122.966	19/Aug/2017	EtOH	EtOH	19	Pisaster ochraceus	Pyloric caeca	Symptomatic	ZR Quick DNA Miniprep Plus	6.7	50	27.4402	1372.01	Pico Green	Yes	Yes
580	SC18	Mitchell Cove, CA	California	36.9517	-122.04	2018-06-25	-80C	Frozen	NA	Pisaster ochraceus	Pyloric caeca	Symptomatic	ZR Quick DNA Miniprep Plus	35	50	8.45166	422.583	Pico Green	Yes	Yes
581	SC19	Mitchell Cove, CA	California	36.9517	-122.04	2018-06-25	-80C	Frozen	NA	Pisaster ochraceus	Pyloric caeca	Symptomatic	ZR Quick DNA Miniprep Plus	18.7	50	0.196019	9.80094	Pico Green	Yes	Yes
582	SC25	Mitchell Cove, CA	California	36.9517	-122.04	2018-06-25	-80C	Frozen	NA	Pisaster ochraceus	Pyloric caeca	Symptomatic	ZR Quick DNA Miniprep Plus	22.5	50	0.291793	14.5897	Pico Green	Yes	Yes
583	SC26	Mitchell Cove, CA	California	36.9517	-122.04	2018-06-25	-80C	Frozen	NA	Pisaster ochraceus	Pyloric caeca	Symptomatic	ZR Quick DNA Miniprep Plus	19	50	0	0	Pico Green	Yes	Yes
584	SC28	Mitchell Cove, CA	California	36.9517	-122.04	2018-06-25	-80C	Frozen	NA	Pisaster ochraceus	Pyloric caeca	Symptomatic	ZR Quick DNA Miniprep Plus	16.7	50	2.63825	131.913	Pico Green	Yes	Yes
585	SC32	Mitchell Cove, CA	California	36.9517	-122.04	2018-06-25	-80C	Frozen	NA	Pisaster ochraceus	Pyloric caeca	Symptomatic	ZR Quick DNA Miniprep Plus	16.5	50	3.02819	151.41	Pico Green	Yes	Yes
586	ONP005	SOK	Washington	47.9478	-124.663	2019-05-06	EtOH	EtOH	18	Pisaster ochraceus	Tube feet	Symptomatic	ZR Quick DNA Miniprep Plus	23.6	50	37.47	1873.72	Pico Green	Yes	Yes
587	SJ001	Bell Island, West	Washington	48.596	-122.982	2019-08-24	EtOH	EtOH	20	Pteraster tesselatus	Pyloric caeca	Asymptomatic	ZR Quick DNA Miniprep Plus	3.4	50	21.714	1085.7	Pico Green	No	No
588	KTN535b	Higgins Beach, Ketchikan AK	Alaska	55.4485	-131.83	2017-02-12	-80C	Frozen	NA	Pycnopodia helianthoides	Arm	Asymptomatic	ZR Duet DNA/RNA Miniprep	56.8	30	7.82	234.6	Pico Green	No	No
589	KTN536	Higgins Beach, Ketchikan AK	Alaska	55.4485	-131.83	2017-02-12	-80C	Frozen	NA	Pycnopodia helianthoides	Arm	Asymptomatic	ZR Duet DNA/RNA Miniprep	62.5	30	35.04	1051.2	Pico Green	No	No
590	BK07	Kachemak Bay	Alaska	59.7143	-151.152	2019-05-01	EtOH	EtOH	15	Pycnopodia helianthoides	Tube feet	Asymptomatic	ZR Quick DNA Miniprep Plus	11.7	50	28.7668	1438.34	Pico Green	No	No
591	BK08	Kachemak Bay	Alaska	59.7143	-151.152	2019-05-01	EtOH	EtOH	15	Pycnopodia helianthoides	Tube feet	Asymptomatic	ZR Quick DNA Miniprep Plus	17.2	50	6.60494	330.247	Pico Green	No	No
592	BK09	Kachemak Bay	Alaska	59.7143	-151.152	2019-05-01	EtOH	EtOH	15	Pycnopodia helianthoides	Tube feet	Asymptomatic	ZR Quick DNA Miniprep Plus	21.2	50	26.0042	1300.21	Pico Green	No	No
593	AH1E01	Site 1	Alaska	58.4926	-134.791	2017-01-04	70% EtOH	EtOH	NA	Pycnopodia helianthoides	Body wall	Asymptomatic	ZR Quick DNA Miniprep Plus	20.4	50	6.39	319.38	Pico Green	No	No
594	AH1E02	Site 1	Alaska	58.4926	-134.791	2017-01-04	70% EtOH	EtOH	NA	Pycnopodia helianthoides	Body wall	Asymptomatic	ZR Quick DNA Miniprep Plus	21	50	8.2	409.87	Pico Green	No	No
595	AH1E03	Site 1	Alaska	58.4926	-134.791	2017-01-04	70% EtOH	EtOH	NA	Pycnopodia helianthoides	Body wall	Asymptomatic	ZR Quick DNA Miniprep Plus	22.7	50	8.63	431.64	Pico Green	No	No
596	AH1E04	Site 1	Alaska	58.4926	-134.791	2017-01-04	70% EtOH	EtOH	NA	Pycnopodia helianthoides	Body wall	Asymptomatic	ZR Quick DNA Miniprep Plus	28	50	20.78	1039.15	Pico Green	No	No
597	AH1E05	Site 1	Alaska	58.4926	-134.791	2017-01-04	70% EtOH	EtOH	NA	Pycnopodia helianthoides	Body wall	Asymptomatic	ZR Quick DNA Miniprep Plus	21.4	50	18.49	924.35	Pico Green	No	No
598	AH1E06	Site 1	Alaska	58.4926	-134.791	2017-01-04	70% EtOH	EtOH	NA	Pycnopodia helianthoides	Body wall	Asymptomatic	ZR Quick DNA Miniprep Plus	25.9	50	7.41	370.41	Pico Green	No	No
599	AH1E07	Site 1	Alaska	58.4926	-134.791	2017-01-04	70% EtOH	EtOH	NA	Pycnopodia helianthoides	Body wall	Asymptomatic	ZR Quick DNA Miniprep Plus	24	50	9.61	480.69	Pico Green	No	No
600	AH1E08	Site 1	Alaska	58.4926	-134.791	2017-01-04	70% EtOH	EtOH	NA	Pycnopodia helianthoides	Body wall	Asymptomatic	ZR Quick DNA Miniprep Plus	36.8	50	9.14	457.07	Pico Green	No	No
601	AH1E09	Site 1	Alaska	58.4926	-134.791	2017-01-04	70% EtOH	EtOH	NA	Pycnopodia helianthoides	Body wall	Asymptomatic	ZR Quick DNA Miniprep Plus	28.7	50	10.24	512.21	Pico Green	No	No
602	AH1E10	Site 1	Alaska	58.4926	-134.791	2017-01-04	70% EtOH	EtOH	NA	Pycnopodia helianthoides	Body wall	Asymptomatic	ZR Quick DNA Miniprep Plus	34.1	50	6.94	347.05	Pico Green	No	No
603	AH1E11	Site 1	Alaska	58.4926	-134.791	2017-01-04	70% EtOH	EtOH	NA	Pycnopodia helianthoides	Body wall	Asymptomatic	ZR Quick DNA Miniprep Plus	22.6	50	8.62	431.17	Pico Green	No	No
604	AH1E12	Site 1	Alaska	58.4926	-134.791	2017-01-04	70% EtOH	EtOH	NA	Pycnopodia helianthoides	Body wall	Asymptomatic	ZR Quick DNA Miniprep Plus	26.8	50	15.49	774.58	Pico Green	No	No
605	AH1E13	Site 1	Alaska	58.4926	-134.791	2017-01-04	70% EtOH	EtOH	NA	Pycnopodia helianthoides	Body wall	Asymptomatic	ZR Quick DNA Miniprep Plus	20.6	50	9.55	477.54	Pico Green	No	No
606	AH1E14	Site 1	Alaska	58.4926	-134.791	2017-01-04	70% EtOH	EtOH	NA	Pycnopodia helianthoides	Body wall	Asymptomatic	ZR Quick DNA Miniprep Plus	31	50	7.29	364.64	Pico Green	No	No
607	AH1E15	Site 1	Alaska	58.4926	-134.791	2017-01-04	70% EtOH	EtOH	NA	Pycnopodia helianthoides	Body wall	Asymptomatic	ZR Quick DNA Miniprep Plus	17.6	50	12.32	615.82	Pico Green	No	No
608	AH1E16	Site 1	Alaska	58.4926	-134.791	2017-01-04	70% EtOH	EtOH	NA	Pycnopodia helianthoides	Body wall	Asymptomatic	ZR Quick DNA Miniprep Plus	23.4	50	4.84	241.91	Pico Green	No	No
609	AH1E17	Site 1	Alaska	58.4926	-134.791	2017-01-04	70% EtOH	EtOH	NA	Pycnopodia helianthoides	Body wall	Asymptomatic	ZR Quick DNA Miniprep Plus	34.5	50	13.77	688.35	Pico Green	No	No
610	AH1E18	Site 1	Alaska	58.4926	-134.791	2017-01-04	70% EtOH	EtOH	NA	Pycnopodia helianthoides	Body wall	Asymptomatic	ZR Quick DNA Miniprep Plus	21.8	50	23.07	1153.73	Pico Green	No	No
611	AH1E19	Site 1	Alaska	58.4926	-134.791	2017-01-04	70% EtOH	EtOH	NA	Pycnopodia helianthoides	Body wall	Asymptomatic	ZR Quick DNA Miniprep Plus	26.3	50	2.73	136.42	Pico Green	No	No
612	AH1E20	Site 1	Alaska	58.4926	-134.791	2017-01-04	70% EtOH	EtOH	NA	Pycnopodia helianthoides	Body wall	Asymptomatic	ZR Quick DNA Miniprep Plus	22	50	0.65	32.34	Pico Green	No	No
613	AH1E21	Site 1	Alaska	58.4926	-134.791	2017-01-04	70% EtOH	EtOH	NA	Pycnopodia helianthoides	Body wall	Asymptomatic	ZR Quick DNA Miniprep Plus	33.1	50	1.3	65.11	Pico Green	No	No
614	AH1E22	Site 1	Alaska	58.4926	-134.791	2017-01-04	70% EtOH	EtOH	NA	Pycnopodia helianthoides	Body wall	Asymptomatic	ZR Quick DNA Miniprep Plus	24.4	50	22.31	1115.55	Pico Green	No	No
615	AH1E23	Site 1	Alaska	58.4926	-134.791	2017-01-04	70% EtOH	EtOH	NA	Pycnopodia helianthoides	Body wall	Asymptomatic	ZR Quick DNA Miniprep Plus	36.3	50	1.61	80.66	Pico Green	No	No
616	AH1E24	Site 1	Alaska	58.4926	-134.791	2017-01-04	70% EtOH	EtOH	NA	Pycnopodia helianthoides	Body wall	Asymptomatic	ZR Quick DNA Miniprep Plus	18.9	50	18.19	909.44	Pico Green	No	No
617	AH2E01	Site 2	Alaska	58.4929	-134.789	2017-01-04	70% EtOH	EtOH	NA	Pycnopodia helianthoides	Body wall	Asymptomatic	ZR Quick DNA Miniprep Plus	16.6	50	19.12	955.87	Pico Green	No	No
618	AH2E02	Site 2	Alaska	58.4929	-134.789	2017-01-04	70% EtOH	EtOH	NA	Pycnopodia helianthoides	Body wall	Asymptomatic	ZR Quick DNA Miniprep Plus	27.6	50	0.77	38.73	Pico Green	No	No
619	AH2E03	Site 2	Alaska	58.4929	-134.789	2017-01-04	70% EtOH	EtOH	NA	Pycnopodia helianthoides	Body wall	Asymptomatic	ZR Quick DNA Miniprep Plus	18.8	50	0.8	39.93	Pico Green	No	No
620	AH2E04	Site 2	Alaska	58.4929	-134.789	2017-01-04	70% EtOH	EtOH	NA	Pycnopodia helianthoides	Body wall	Asymptomatic	ZR Quick DNA Miniprep Plus	35.5	50	1.19	59.5	Pico Green	No	No
621	AH2E05	Site 2	Alaska	58.4929	-134.789	2017-01-04	70% EtOH	EtOH	NA	Pycnopodia helianthoides	Body wall	Asymptomatic	ZR Quick DNA Miniprep Plus	31.6	50	0.03	1.38	Pico Green	No	No
622	AH2E06	Site 2	Alaska	58.4929	-134.789	2017-01-04	70% EtOH	EtOH	NA	Pycnopodia helianthoides	Body wall	Asymptomatic	ZR Quick DNA Miniprep Plus	33	50	2.18	109.18	Pico Green	No	No
623	AH2E07	Site 2	Alaska	58.4929	-134.789	2017-01-04	70% EtOH	EtOH	NA	Pycnopodia helianthoides	Body wall	Asymptomatic	ZR Quick DNA Miniprep Plus	23.8	50	6.01	300.47	Pico Green	No	No
624	AH2E08	Site 2	Alaska	58.4929	-134.789	2017-01-04	70% EtOH	EtOH	NA	Pycnopodia helianthoides	Body wall	Asymptomatic	ZR Quick DNA Miniprep Plus	21	50	3.46	172.78	Pico Green	No	No
625	AH2E09	Site 2	Alaska	58.4929	-134.789	2017-01-04	70% EtOH	EtOH	NA	Pycnopodia helianthoides	Body wall	Asymptomatic	ZR Quick DNA Miniprep Plus	28.7	50	13.04	652.13	Pico Green	No	No
626	AH2E10	Site 2	Alaska	58.4929	-134.789	2017-01-04	70% EtOH	EtOH	NA	Pycnopodia helianthoides	Body wall	Asymptomatic	ZR Quick DNA Miniprep Plus	21.5	50	2.93	146.4	Pico Green	No	No
627	AH2E11	Site 2	Alaska	58.4929	-134.789	2017-01-04	70% EtOH	EtOH	NA	Pycnopodia helianthoides	Body wall	Asymptomatic	ZR Quick DNA Miniprep Plus	40	50	0	0	Pico Green	No	No
628	AH2E12	Site 2	Alaska	58.4929	-134.789	2017-01-04	70% EtOH	EtOH	NA	Pycnopodia helianthoides	Body wall	Asymptomatic	ZR Quick DNA Miniprep Plus	29.3	50	0.58	28.85	Pico Green	No	No
629	AH2E13	Site 2	Alaska	58.4929	-134.789	2017-01-04	70% EtOH	EtOH	NA	Pycnopodia helianthoides	Body wall	Asymptomatic	ZR Quick DNA Miniprep Plus	21.6	50	0.97	48.36	Pico Green	No	No
630	AH2E14	Site 2	Alaska	58.4929	-134.789	2017-01-04	70% EtOH	EtOH	NA	Pycnopodia helianthoides	Body wall	Asymptomatic	ZR Quick DNA Miniprep Plus	19.2	50	3	150.2	Pico Green	No	No
631	AH2E15	Site 2	Alaska	58.4929	-134.789	2017-01-04	70% EtOH	EtOH	NA	Pycnopodia helianthoides	Body wall	Asymptomatic	ZR Quick DNA Miniprep Plus	24.5	50	5.61	280.46	Pico Green	No	No
632	AH2E16	Site 2	Alaska	58.4929	-134.789	2017-01-04	70% EtOH	EtOH	NA	Pycnopodia helianthoides	Body wall	Asymptomatic	ZR Quick DNA Miniprep Plus	30	50	0.01	0.56	Pico Green	No	No
633	AH2E17	Site 2	Alaska	58.4929	-134.789	2017-01-04	70% EtOH	EtOH	NA	Pycnopodia helianthoides	Body wall	Asymptomatic	ZR Quick DNA Miniprep Plus	28.2	50	1.37	68.66	Pico Green	No	No
634	AH2E18	Site 2	Alaska	58.4929	-134.789	2017-01-04	70% EtOH	EtOH	NA	Pycnopodia helianthoides	Body wall	Asymptomatic	ZR Quick DNA Miniprep Plus	25.3	50	0.85	42.31	Pico Green	No	No
635	AH2E19	Site 2	Alaska	58.4929	-134.789	2017-01-04	70% EtOH	EtOH	NA	Pycnopodia helianthoides	Body wall	Asymptomatic	ZR Quick DNA Miniprep Plus	25.4	50	3.71	185.4	Pico Green	No	No
636	AH2E20	Site 2	Alaska	58.4929	-134.789	2017-01-04	70% EtOH	EtOH	NA	Pycnopodia helianthoides	Body wall	Asymptomatic	ZR Quick DNA Miniprep Plus	23.7	50	0.4	20.16	Pico Green	No	No
637	AH2E21	Site 2	Alaska	58.4929	-134.789	2017-01-04	70% EtOH	EtOH	NA	Pycnopodia helianthoides	Body wall	Asymptomatic	ZR Quick DNA Miniprep Plus	28.8	50	16.33	816.48	Pico Green	No	No
638	AH2E22	Site 2	Alaska	58.4929	-134.789	2017-01-04	70% EtOH	EtOH	NA	Pycnopodia helianthoides	Body wall	Asymptomatic	ZR Quick DNA Miniprep Plus	31.5	50	10.84	541.88	Pico Green	No	No
639	AH2E23	Site 2	Alaska	58.4929	-134.789	2017-01-04	70% EtOH	EtOH	NA	Pycnopodia helianthoides	Body wall	Asymptomatic	ZR Quick DNA Miniprep Plus	17.7	50	24.9	1244.99	Pico Green	No	No
640	AH2E24	Site 2	Alaska	58.4929	-134.789	2017-01-04	70% EtOH	EtOH	NA	Pycnopodia helianthoides	Body wall	Asymptomatic	ZR Quick DNA Miniprep Plus	24.8	50	23.19	1159.67	Pico Green	No	No
641	13H05-E	Transect 12	Alaska	57.9218	-135.176	2016-08-08	70% EtOH	EtOH	NA	Pycnopodia helianthoides	Body wall	Asymptomatic	ZR Quick DNA Miniprep Plus	28.2	50	2.14	106.84	Pico Green	No	No
642	13H06-E	Transect 12	Alaska	57.9218	-135.176	2016-08-08	70% EtOH	EtOH	NA	Pycnopodia helianthoides	Body wall	Asymptomatic	ZR Quick DNA Miniprep Plus	24.7	50	3.85	192.47	Pico Green	No	No
643	13H07-E	Transect 12	Alaska	57.9218	-135.176	2016-08-08	70% EtOH	EtOH	NA	Pycnopodia helianthoides	Body wall	Asymptomatic	ZR Quick DNA Miniprep Plus	31.7	50	2.32	116.13	Pico Green	No	No
644	13H08-E	Transect 12	Alaska	57.9218	-135.176	2016-08-08	70% EtOH	EtOH	NA	Pycnopodia helianthoides	Body wall	Asymptomatic	ZR Quick DNA Miniprep Plus	30.7	50	20.53	1026.42	Pico Green	No	No
645	13H09-E	Transect 12	Alaska	57.9218	-135.176	2016-08-08	70% EtOH	EtOH	NA	Pycnopodia helianthoides	Body wall	Asymptomatic	ZR Quick DNA Miniprep Plus	25.3	50	13.37	668.5	Pico Green	No	No
646	12H01-E	Transect 8	Alaska	57.8887	-135.134	2016-08-08	70% EtOH	EtOH	NA	Pycnopodia helianthoides	Body wall	Asymptomatic	ZR Quick DNA Miniprep Plus	26.8	50	0	0	Pico Green	No	No
647	12H02-E	Transect 8	Alaska	57.8887	-135.134	2016-08-08	70% EtOH	EtOH	NA	Pycnopodia helianthoides	Body wall	Asymptomatic	ZR Quick DNA Miniprep Plus	35.7	50	9.67	483.46	Pico Green	No	No
648	12H03-E	Transect 8	Alaska	57.8887	-135.134	2016-08-08	70% EtOH	EtOH	NA	Pycnopodia helianthoides	Body wall	Asymptomatic	ZR Quick DNA Miniprep Plus	36	50	5.44	272.19	Pico Green	No	No
649	12H04-E	Transect 8	Alaska	57.8887	-135.134	2016-08-08	70% EtOH	EtOH	NA	Pycnopodia helianthoides	Body wall	Asymptomatic	ZR Quick DNA Miniprep Plus	53.6	50	4.43	221.38	Pico Green	No	No
650	KTN231	Higgins Beach, Ketchikan AK	Alaska	55.4485	-131.83	2017-02-09	-80C	Frozen	12	Pycnopodia helianthoides	Pyloric caeca	Asymptomatic	ZR Duet DNA/RNA Miniprep	50.1	30	37.6	1128	Pico Green	Yes	Yes
651	KTN533	Higgins Beach, Ketchikan AK	Alaska	55.4485	-131.83	2017-02-12	-80C	Frozen	10	Pycnopodia helianthoides	Pyloric caeca	Asymptomatic	ZR Duet DNA/RNA Miniprep	49.9	30	8.94	268.2	Pico Green	Yes	Yes
652	13H10-E	Transect 12	Alaska	57.9218	-135.176	2016-08-08	70% EtOH	EtOH	NA	Pycnopodia helianthoides	Body wall	Asymptomatic	ZR Quick DNA Miniprep Plus	24.3	50	0.77	38.55	Pico Green	Yes	Yes
653	08D01-E	Site 2	Alaska	57.809	-134.953	2017-01-04	70% EtOH	EtOH	NA	Pycnopodia helianthoides	Body wall	Symptomatic	ZR Quick DNA Miniprep Plus	27.4	50	11.07	553.58	Pico Green	No	No
654	08D02-E	Site 2	Alaska	57.809	-134.953	2017-01-04	70% EtOH	EtOH	NA	Pycnopodia helianthoides	Body wall	Symptomatic	ZR Quick DNA Miniprep Plus	15.9	50	1.93	96.62	Pico Green	No	No
655	13D06-E	Transect 12	Alaska	57.9218	-135.176	2016-08-08	70% EtOH	EtOH	NA	Pycnopodia helianthoides	Body wall	Symptomatic	ZR Quick DNA Miniprep Plus	31.6	50	13.42	670.81	Pico Green	No	No
656	13D07-E	Transect 12	Alaska	57.9218	-135.176	2016-08-08	70% EtOH	EtOH	NA	Pycnopodia helianthoides	Body wall	Symptomatic	ZR Quick DNA Miniprep Plus	32.6	50	15.8	790.01	Pico Green	No	No
657	12D03-E	Transect 8	Alaska	57.8887	-135.134	2016-08-08	70% EtOH	EtOH	NA	Pycnopodia helianthoides	Body wall	Symptomatic	ZR Quick DNA Miniprep Plus	36.3	50	15.3	764.78	Pico Green	No	No
658	12D04-E	Transect 8	Alaska	57.8887	-135.134	2016-08-08	70% EtOH	EtOH	NA	Pycnopodia helianthoides	Body wall	Symptomatic	ZR Quick DNA Miniprep Plus	44.7	50	16.36	818.04	Pico Green	No	No
659	13D05-E	Transect 12	Alaska	57.9218	-135.176	2016-08-08	70% EtOH	EtOH	NA	Pycnopodia helianthoides	Body wall	Symptomatic	ZR Quick DNA Miniprep Plus	27	50	1.05	52.34	Pico Green	Yes	Yes
660	SJ011	Point George	Washington	48.5614	-122.989	2019-08-30	EtOH	EtOH	42	Solaster stimpsoni	Pyloric caeca	Asymptomatic	ZR Quick DNA Miniprep Plus	3.3	50	23.1477	1157.38	Pico Green	No	No

## Sheet: Sheet2
Sample#	Sample ID		Collection Location	Collector	State	latitude	longitude	Date Collected	Preservation	PreservationType	Size(cm)	Species	Sample Type	Health Status	DNA Extraction Kit Used	Subsample wgt (mg)	Elution Vol.	DNA Conc. (ng/ul)	Total Yield	Quant. Method	PCR Positive	Sequenced	Yes or No
219	M0D057106V		Arena Cove		California	38.918	-123.721	2019	EtOH	EtOH	16.4	Pisaster ochraceus	Pyloric caeca	Asymptomatic	ZR Quick DNA Miniprep Plus	21.8	50	33.5159	1675.79	Pico Green	No	No	0
504	SJ031		Bell Island, East		Washington	48.596	-122.982	2019-10-09	EtOH	EtOH	28	Dermasterias imbricata	Pyloric caeca	Asymptomatic	ZR Quick DNA Miniprep Plus	11.1	50	30.6776	1533.88	Pico Green	No	No	0
506	SJ033		Bell Island, East		Washington	48.596	-122.982	2019-10-09	EtOH	EtOH	27.5	Dermasterias imbricata	Pyloric caeca	Asymptomatic	ZR Quick DNA Miniprep Plus	7.7	50	29.5452	1477.26	Pico Green	No	No	0
505	SJ032		Bell Island, East		Washington	48.596	-122.982	2019-10-09	EtOH	EtOH	41	Evasterias troschelii	Pyloric caeca	Asymptomatic	ZR Quick DNA Miniprep Plus	2.9	50	26.6799	1334	Pico Green	No	No	0
508	SJ035		Bell Island, East		Washington	48.596	-122.982	2019-10-09	EtOH	EtOH	16	Henricia sp.	Pyloric caeca	Asymptomatic	ZR Quick DNA Miniprep Plus	8.6	50	32.9086	1645.43	Pico Green	No	No	0
509	SJ036		Bell Island, East		Washington	48.596	-122.982	2019-10-09	EtOH	EtOH	17	Henricia sp.	Pyloric caeca	Asymptomatic	ZR Quick DNA Miniprep Plus	4	50	31.8431	1592.16	Pico Green	No	No	0
510	SJ037		Bell Island, East		Washington	48.596	-122.982	2019-10-09	EtOH	EtOH	16.5	Henricia sp.	Pyloric caeca	Asymptomatic	ZR Quick DNA Miniprep Plus	2.4	50	20.7518	1037.59	Pico Green	No	No	0	18
511	SJ038		Bell Island, East		Washington	48.596	-122.982	2019-10-09	EtOH	EtOH	8	Henricia sp.	Pyloric caeca	Asymptomatic	ZR Quick DNA Miniprep Plus	1.7	50	27.7607	1388.03	Pico Green	No	No	0	0
507	SJ034		Bell Island, East		Washington	48.596	-122.982	2019-10-09	EtOH	EtOH	32.5	Pisaster ochraceus	Pyloric caeca	Asymptomatic	ZR Quick DNA Miniprep Plus	8.8	50	29.3432	1467.16	Pico Green	No	No	0
515	SJ004		Bell Island, West		Washington	48.596	-122.982	2019-08-24	EtOH	EtOH	22	Dermasterias imbricata	Pyloric caeca	Asymptomatic	ZR Quick DNA Miniprep Plus	9.2	50	23.7743	1188.71	Pico Green	No	No	0
516	SJ005		Bell Island, West		Washington	48.596	-122.982	2019-08-24	EtOH	EtOH	24	Dermasterias imbricata	Pyloric caeca	Asymptomatic	ZR Quick DNA Miniprep Plus	3.6	50	22.1709	1108.55	Pico Green	No	No	0
517	SJ006		Bell Island, West		Washington	48.596	-122.982	2019-08-24	EtOH	EtOH	28	Dermasterias imbricata	Pyloric caeca	Asymptomatic	ZR Quick DNA Miniprep Plus	7	50	23.6086	1180.43	Pico Green	No	No	0
513	SJ002		Bell Island, West		Washington	48.596	-122.982	2019-08-24	EtOH	EtOH	40	Evasterias troschelii	Pyloric caeca	Asymptomatic	ZR Quick DNA Miniprep Plus	12.2	50	23.526	1176.3	Pico Green	No	No	0
514	SJ003		Bell Island, West		Washington	48.596	-122.982	2019-08-24	EtOH	EtOH	40	Evasterias troschelii	Pyloric caeca	Asymptomatic	ZR Quick DNA Miniprep Plus	7.1	50	25.1183	1255.92	Pico Green	No	No	0
518	SJ007		Bell Island, West		Washington	48.596	-122.982	2019-08-24	EtOH	EtOH	15	Henricia sp.	Pyloric caeca	Asymptomatic	ZR Quick DNA Miniprep Plus	1.6	50	27.0074	1350.37	Pico Green	No	No	0
519	SJ008		Bell Island, West		Washington	48.596	-122.982	2019-08-24	EtOH	EtOH	17	Henricia sp.	Pyloric caeca	Asymptomatic	ZR Quick DNA Miniprep Plus	3.5	50	21.1043	1055.21	Pico Green	No	No	0
520	SJ009		Bell Island, West		Washington	48.596	-122.982	2019-08-24	EtOH	EtOH	12	Henricia sp.	Pyloric caeca	Asymptomatic	ZR Quick DNA Miniprep Plus	3.8	50	22.42	1121	Pico Green	No	No	0
521	SJ010		Bell Island, West		Washington	48.596	-122.982	2019-08-24	EtOH	EtOH	13	Henricia sp.	Pyloric caeca	Asymptomatic	ZR Quick DNA Miniprep Plus	3	50	6.92293	346.146	Pico Green	No	No	0
512	SJ001		Bell Island, West		Washington	48.596	-122.982	2019-08-24	EtOH	EtOH	20	Pteraster tesselatus	Pyloric caeca	Asymptomatic	ZR Quick DNA Miniprep Plus	3.4	50	21.714	1085.7	Pico Green	No	No	0
220	BB03		Bodega Bay		California	38.3166	-123.071	2018	-80C	Frozen	NA	Pisaster ochraceus	Pyloric caeca	Symptomatic	ZR Quick DNA Miniprep Plus	29.3	50	1.0832	54.1598	Pico Green	No	No	0
221	BB04		Bodega Bay		California	38.3166	-123.071	2018	-80C	Frozen	NA	Pisaster ochraceus	Pyloric caeca	Symptomatic	ZR Quick DNA Miniprep Plus	17.7	50	1.50714	75.3572	Pico Green	No	No	0
222	BB05		Bodega Bay		California	38.3166	-123.071	2018	-80C	Frozen	NA	Pisaster ochraceus	Pyloric caeca	Symptomatic	ZR Quick DNA Miniprep Plus	21.1	50	1.48832	74.4159	Pico Green	No	No	0
223	BB06		Bodega Bay		California	38.3166	-123.071	2018	-80C	Frozen	NA	Pisaster ochraceus	Pyloric caeca	Symptomatic	ZR Quick DNA Miniprep Plus	11	50	14.5531	727.654	Pico Green	No	No	0
224	BB07		Bodega Bay		California	38.3166	-123.071	2018	-80C	Frozen	NA	Pisaster ochraceus	Pyloric caeca	Symptomatic	ZR Quick DNA Miniprep Plus	20.3	50	5.35056	267.528	Pico Green	No	No	0
225	BB09		Bodega Bay		California	38.3166	-123.071	2018	-80C	Frozen	NA	Pisaster ochraceus	Pyloric caeca	Symptomatic	ZR Quick DNA Miniprep Plus	28.6	50	1.84286	92.1432	Pico Green	No	No	0
226	BB10		Bodega Bay		California	38.3166	-123.071	2018	-80C	Frozen	NA	Pisaster ochraceus	Pyloric caeca	Symptomatic	ZR Quick DNA Miniprep Plus	23.7	50	8.95942	447.971	Pico Green	No	No	0
227	BB11		Bodega Bay		California	38.3166	-123.071	2018	-80C	Frozen	NA	Pisaster ochraceus	Pyloric caeca	Symptomatic	ZR Quick DNA Miniprep Plus	42.8	50	0.601574	30.0787	Pico Green	No	No	0
228	BB15		Bodega Bay		California	38.3166	-123.071	2018	-80C	Frozen	NA	Pisaster ochraceus	Pyloric caeca	Symptomatic	ZR Quick DNA Miniprep Plus	16.7	50	13.4498	672.489	Pico Green	No	No	0
229	BB18		Bodega Bay		California	38.3166	-123.071	2018	-80C	Frozen	NA	Pisaster ochraceus	Pyloric caeca	Symptomatic	ZR Quick DNA Miniprep Plus	10.7	50	6.44479	322.239	Pico Green	No	No	0
230	BB19		Bodega Bay		California	38.3166	-123.071	2018	-80C	Frozen	NA	Pisaster ochraceus	Pyloric caeca	Symptomatic	ZR Quick DNA Miniprep Plus	37.4	50	1.27782	63.8908	Pico Green	No	No	0
231	BB20		Bodega Bay		California	38.3166	-123.071	2018	-80C	Frozen	NA	Pisaster ochraceus	Pyloric caeca	Symptomatic	ZR Quick DNA Miniprep Plus	55.1	50	0.0407685	2.03842	Pico Green	No	No	0
237	BB14		Bodega Bay		California	38.3166	-123.071	2018	-80C	Frozen	NA	Pisaster ochraceus	Pyloric caeca	Symptomatic	ZR Quick DNA Miniprep Plus	20.2	50	14.7343	736.713	Pico Green	Yes	Failed	1
232	BB01		Bodega Bay		California	38.3166	-123.071	2018	-80C	Frozen	NA	Pisaster ochraceus	Pyloric caeca	Symptomatic	ZR Quick DNA Miniprep Plus	14.7	50	0.221362	11.0681	Pico Green	Yes	Yes	1
233	BB02		Bodega Bay		California	38.3166	-123.071	2018	-80C	Frozen	NA	Pisaster ochraceus	Pyloric caeca	Symptomatic	ZR Quick DNA Miniprep Plus	30.7	50	1.37825	68.9123	Pico Green	Yes	Yes	1
234	BB08		Bodega Bay		California	38.3166	-123.071	2018	-80C	Frozen	NA	Pisaster ochraceus	Pyloric caeca	Symptomatic	ZR Quick DNA Miniprep Plus	27.3	50	2.70836	135.418	Pico Green	Yes	Yes	1
235	BB12		Bodega Bay		California	38.3166	-123.071	2018	-80C	Frozen	NA	Pisaster ochraceus	Pyloric caeca	Symptomatic	ZR Quick DNA Miniprep Plus	26.8	50	3.66206	183.103	Pico Green	Yes	Yes	1
236	BB13		Bodega Bay		California	38.3166	-123.071	2018	-80C	Frozen	NA	Pisaster ochraceus	Pyloric caeca	Symptomatic	ZR Quick DNA Miniprep Plus	15.8	50	8.13247	406.623	Pico Green	Yes	Yes	1
238	BB16		Bodega Bay		California	38.3166	-123.071	2018	-80C	Frozen	NA	Pisaster ochraceus	Pyloric caeca	Symptomatic	ZR Quick DNA Miniprep Plus	6	50	0.330477	16.5238	Pico Green	Yes	Yes	1
239	BB17		Bodega Bay		California	38.3166	-123.071	2018	-80C	Frozen	NA	Pisaster ochraceus	Pyloric caeca	Symptomatic	ZR Quick DNA Miniprep Plus	22	50	1.92932	96.4658	Pico Green	Yes	Yes	1
425	SG415		Cape Blanco		Oregon	42.8397	-124.565	2019-04-21	EtOH	EtOH	NA	Pisaster ochraceus	Pyloric caeca	Asymptomatic	ZR Quick DNA Miniprep Plus	24.5	50	33.1711	1658.56	Pico Green	No	No	0
426	SG416		Cape Blanco		Oregon	42.8397	-124.565	2019-04-21	EtOH	EtOH	NA	Pisaster ochraceus	Pyloric caeca	Asymptomatic	ZR Quick DNA Miniprep Plus	27.1	50	31.7645	1588.22	Pico Green	No	No	0
427	SG417		Cape Blanco		Oregon	42.8397	-124.565	2019-04-21	EtOH	EtOH	NA	Pisaster ochraceus	Pyloric caeca	Asymptomatic	ZR Quick DNA Miniprep Plus	11	50	34.2483	1712.42	Pico Green	No	No	0
428	SG418		Cape Blanco		Oregon	42.8397	-124.565	2019-04-21	EtOH	EtOH	NA	Pisaster ochraceus	Pyloric caeca	Asymptomatic	ZR Quick DNA Miniprep Plus	16.2	50	38.788	1939.4	Pico Green	No	No	0
429	SG419		Cape Blanco		Oregon	42.8397	-124.565	2019-04-21	EtOH	EtOH	NA	Pisaster ochraceus	Pyloric caeca	Asymptomatic	ZR Quick DNA Miniprep Plus	18.8	50	30.4742	1523.71	Pico Green	No	No	0
430	SG420		Cape Blanco		Oregon	42.8397	-124.565	2019-04-21	EtOH	EtOH	NA	Pisaster ochraceus	Pyloric caeca	Asymptomatic	ZR Quick DNA Miniprep Plus	12	50	30.1836	1509.18	Pico Green	No	No	0
431	SG421		Cape Blanco		Oregon	42.8397	-124.565	2019-04-21	EtOH	EtOH	NA	Pisaster ochraceus	Pyloric caeca	Asymptomatic	ZR Quick DNA Miniprep Plus	14.6	50	27.6372	1381.86	Pico Green	No	No	0
432	SG422		Cape Blanco		Oregon	42.8397	-124.565	2019-04-21	EtOH	EtOH	NA	Pisaster ochraceus	Pyloric caeca	Asymptomatic	ZR Quick DNA Miniprep Plus	15	50	28.7374	1436.87	Pico Green	No	No	0
433	SG423		Cape Blanco		Oregon	42.8397	-124.565	2019-04-21	EtOH	EtOH	NA	Pisaster ochraceus	Pyloric caeca	Asymptomatic	ZR Quick DNA Miniprep Plus	13	50	31.5354	1576.77	Pico Green	No	No	0
434	SG425		Cape Blanco		Oregon	42.8397	-124.565	2019-04-21	EtOH	EtOH	NA	Pisaster ochraceus	Pyloric caeca	Asymptomatic	ZR Quick DNA Miniprep Plus	14.3	50	33.2369	1661.84	Pico Green	No	No	0
435	SG426		Cape Blanco		Oregon	42.8397	-124.565	2019-04-21	EtOH	EtOH	NA	Pisaster ochraceus	Pyloric caeca	Asymptomatic	ZR Quick DNA Miniprep Plus	10.7	50	33.5718	1678.59	Pico Green	No	No	0
436	SG427		Cape Blanco		Oregon	42.8397	-124.565	2019-04-21	EtOH	EtOH	NA	Pisaster ochraceus	Pyloric caeca	Asymptomatic	ZR Quick DNA Miniprep Plus	14.4	50	26.575	1328.75	Pico Green	No	No	0
437	SG428		Cape Blanco		Oregon	42.8397	-124.565	2019-04-21	EtOH	EtOH	NA	Pisaster ochraceus	Pyloric caeca	Asymptomatic	ZR Quick DNA Miniprep Plus	7.6	50	33.4962	1674.81	Pico Green	No	No	0
438	SG429		Cape Blanco		Oregon	42.8397	-124.565	2019-04-21	EtOH	EtOH	NA	Pisaster ochraceus	Pyloric caeca	Asymptomatic	ZR Quick DNA Miniprep Plus	11.1	50	32.9601	1648.01	Pico Green	No	No	0
439	SG430		Cape Blanco		Oregon	42.8397	-124.565	2019-04-21	EtOH	EtOH	NA	Pisaster ochraceus	Pyloric caeca	Asymptomatic	ZR Quick DNA Miniprep Plus	13.2	50	32.5249	1626.25	Pico Green	No	No	0
440	SG431		Cape Blanco		Oregon	42.8397	-124.565	2019-04-21	EtOH	EtOH	NA	Pisaster ochraceus	Pyloric caeca	Asymptomatic	ZR Quick DNA Miniprep Plus	18.1	50	28.8704	1443.52	Pico Green	No	No	0
441	SG432		Cape Blanco		Oregon	42.8397	-124.565	2019-04-21	EtOH	EtOH	NA	Pisaster ochraceus	Pyloric caeca	Asymptomatic	ZR Quick DNA Miniprep Plus	13.5	50	29.6814	1484.07	Pico Green	No	No	0
442	SG433		Cape Blanco		Oregon	42.8397	-124.565	2019-04-21	EtOH	EtOH	NA	Pisaster ochraceus	Pyloric caeca	Asymptomatic	ZR Quick DNA Miniprep Plus	11.9	50	29.9486	1497.43	Pico Green	No	No	0
443	SG434		Cape Blanco		Oregon	42.8397	-124.565	2019-04-21	EtOH	EtOH	NA	Pisaster ochraceus	Pyloric caeca	Asymptomatic	ZR Quick DNA Miniprep Plus	18	50	33.565	1678.25	Pico Green	No	No	0
444	SG424		Cape Blanco		Oregon	42.8397	-124.565	2019-04-21	EtOH	EtOH	NA	Pisaster ochraceus	Pyloric caeca	Asymptomatic	ZR Quick DNA Miniprep Plus	12	50	1.15475	57.7373	Pico Green	Yes	Yes	1
243	L01		Davenport, CA		California	37.0113	-122.199	2019-09-25	RNAlater	RNAlater	NA	Leptasterias spp	Body wall	Symptomatic	ZR Quick DNA Miniprep Plus	22.6	50	39.3367	1966.84	Pico Green	No	No	0
244	L02		Davenport, CA		California	37.0113	-122.199	2019-09-25	RNAlater	RNAlater	NA	Leptasterias spp	Whole animal	Symptomatic	ZR Quick DNA Miniprep Plus	67.2	50	33.56	1678	Pico Green	No	No	0
245	L03		Davenport, CA		California	37.0113	-122.199	2019-09-25	RNAlater	RNAlater	NA	Leptasterias spp	Whole animal	Symptomatic	ZR Quick DNA Miniprep Plus	41.2	50	35.7608	1788.04	Pico Green	No	No	0
246	L04		Davenport, CA		California	37.0113	-122.199	2019-09-25	RNAlater	RNAlater	NA	Leptasterias spp	Arm	Symptomatic	ZR Quick DNA Miniprep Plus	64.8	50	37.6777	1883.89	Pico Green	No	No	0
247	L05		Davenport, CA		California	37.0113	-122.199	2019-09-25	RNAlater	RNAlater	NA	Leptasterias spp	Arm	Symptomatic	ZR Quick DNA Miniprep Plus	16.8	50	39.0775	1953.87	Pico Green	No	No	0
248	L06		Davenport, CA		California	37.0113	-122.199	2019-09-25	RNAlater	RNAlater	NA	Leptasterias spp	Arm	Symptomatic	ZR Quick DNA Miniprep Plus	27.2	50	28.0775	1403.88	Pico Green	No	No	0
249	L07		Davenport, CA		California	37.0113	-122.199	2019-09-25	RNAlater	RNAlater	NA	Leptasterias spp	Arm	Symptomatic	ZR Quick DNA Miniprep Plus	54.8	50	34.2913	1714.56	Pico Green	No	No	0
269	SC6		Davenport, CA		California	37.0113	-122.199	2017-02-28	-80C	Frozen	NA	Patiria miniata	Body wall	Asymptomatic	ZR Quick DNA Miniprep Plus	6.3	50	0	0	Pico Green	No	No	0
240	G02		Davenport, CA		California	37.0113	-122.199	2019-09-25	RNAlater	RNAlater	NA	Pisaster giganteus	Pyloric caeca	Symptomatic	ZR Quick DNA Miniprep Plus	36.1	50	0	0	Pico Green	No	No	0
241	G04		Davenport, CA		California	37.0113	-122.199	2019-09-25	RNAlater	RNAlater	NA	Pisaster giganteus	Pyloric caeca	Symptomatic	ZR Quick DNA Miniprep Plus	39.6	50	26.8842	1344.21	Pico Green	No	No	0
242	G06		Davenport, CA		California	37.0113	-122.199	2019-09-25	RNAlater	RNAlater	NA	Pisaster giganteus	Pyloric caeca	Symptomatic	ZR Quick DNA Miniprep Plus	29.9	50	0	0	Pico Green	No	No	0
270	G08		Davenport, CA		California	37.0113	-122.199	2019-09-25	RNAlater	RNAlater	NA	Pisaster giganteus	Pyloric caeca	Symptomatic	ZR Quick DNA Miniprep Plus	46.1	50	0	0	Pico Green	Yes	Yes	1
251	SC1		Davenport, CA		California	37.0113	-122.199	2018-06-27	-80C	Frozen	NA	Pisaster ochraceus	Pyloric caeca	Asymptomatic	ZR Quick DNA Miniprep Plus	54.9	50	0	0	Pico Green	No	No	0
255	SC2		Davenport, CA		California	37.0113	-122.199	2018-06-27	-80C	Frozen	NA	Pisaster ochraceus	Pyloric caeca	Asymptomatic	ZR Quick DNA Miniprep Plus	37.8	50	0	0	Pico Green	No	No	0
265	SC4		Davenport, CA		California	37.0113	-122.199	2018-06-27	-80C	Frozen	NA	Pisaster ochraceus	Pyloric caeca	Asymptomatic	ZR Quick DNA Miniprep Plus	25.8	50	0	0	Pico Green	No	No	0
250	P02		Davenport, CA		California	37.0113	-122.199	2019-09-25	RNAlater	RNAlater	NA	Pisaster ochraceus	Pyloric caeca	Symptomatic	ZR Quick DNA Miniprep Plus	6.3	50	37.5533	1877.67	Pico Green	No	No	0
252	SC13		Davenport, CA		California	37.0113	-122.199	2018-05-23	-80C	Frozen	NA	Pisaster ochraceus	Pyloric caeca	Symptomatic	ZR Quick DNA Miniprep Plus	31.2	50	0	0	Pico Green	No	No	0
253	SC15		Davenport, CA		California	37.0113	-122.199	2018-05-23	-80C	Frozen	NA	Pisaster ochraceus	Pyloric caeca	Symptomatic	ZR Quick DNA Miniprep Plus	27	50	0	0	Pico Green	No	No	0
254	SC17		Davenport, CA		California	37.0113	-122.199	2018-05-23	-80C	Frozen	NA	Pisaster ochraceus	Pyloric caeca	Symptomatic	ZR Quick DNA Miniprep Plus	15.8	50	0	0	Pico Green	No	No	0
256	SC22		Davenport, CA		California	37.0113	-122.199	2018-06-27	-80C	Frozen	NA	Pisaster ochraceus	Pyloric caeca	Symptomatic	ZR Quick DNA Miniprep Plus	27.7	50	0	0	Pico Green	No	No	0
257	SC23		Davenport, CA		California	37.0113	-122.199	2018-06-27	-80C	Frozen	NA	Pisaster ochraceus	Pyloric caeca	Symptomatic	ZR Quick DNA Miniprep Plus	19.9	50	0	0	Pico Green	No	No	0
258	SC27		Davenport, CA		California	37.0113	-122.199	2018-05-23	-80C	Frozen	NA	Pisaster ochraceus	Pyloric caeca	Symptomatic	ZR Quick DNA Miniprep Plus	22.4	50	0	0	Pico Green	No	No	0
259	SC3		Davenport, CA		California	37.0113	-122.199	2018-07-27	-80C	Frozen	NA	Pisaster ochraceus	Pyloric caeca	Symptomatic	ZR Quick DNA Miniprep Plus	32.2	50	0	0	Pico Green	No	No	0
260	SC31		Davenport, CA		California	37.0113	-122.199	2018-05-23	-80C	Frozen	NA	Pisaster ochraceus	Pyloric caeca	Symptomatic	ZR Quick DNA Miniprep Plus	50	50	0.0413196	2.06598	Pico Green	No	No	0
261	SC34		Davenport, CA		California	37.0113	-122.199	2018-05-23	-80C	Frozen	NA	Pisaster ochraceus	Pyloric caeca	Symptomatic	ZR Quick DNA Miniprep Plus	33.9	50	0	0	Pico Green	No	No	0
262	SC35		Davenport, CA		California	37.0113	-122.199	2018-05-23	-80C	Frozen	NA	Pisaster ochraceus	Pyloric caeca	Symptomatic	ZR Quick DNA Miniprep Plus	25.2	50	0	0	Pico Green	No	No	0
263	SC37		Davenport, CA		California	37.0113	-122.199	2018-05-23	-80C	Frozen	NA	Pisaster ochraceus	Pyloric caeca	Symptomatic	ZR Quick DNA Miniprep Plus	19.4	50	0	0	Pico Green	No	No	0
264	SC38		Davenport, CA		California	37.0113	-122.199	2018-05-23	-80C	Frozen	NA	Pisaster ochraceus	Pyloric caeca	Symptomatic	ZR Quick DNA Miniprep Plus	15.2	50	0.061926	3.0963	Pico Green	No	No	0
266	SC41		Davenport, CA		California	37.0113	-122.199	2018-05-23	-80C	Frozen	NA	Pisaster ochraceus	Pyloric caeca	Symptomatic	ZR Quick DNA Miniprep Plus	25.6	50	0	0	Pico Green	No	No	0
267	SC42		Davenport, CA		California	37.0113	-122.199	2018-05-23	-80C	Frozen	NA	Pisaster ochraceus	Pyloric caeca	Symptomatic	ZR Quick DNA Miniprep Plus	30.3	50	0	0	Pico Green	No	No	0
268	SC5		Davenport, CA		California	37.0113	-122.199	2018-06-27	-80C	Frozen	NA	Pisaster ochraceus	Pyloric caeca	Symptomatic	ZR Quick DNA Miniprep Plus	30.5	50	0	0	Pico Green	No	No	0
271	SC43		Davenport, CA		California	37.0113	-122.199	2018-05-23	-80C	Frozen	NA	Pisaster ochraceus	Pyloric caeca	Symptomatic	ZR Quick DNA Miniprep Plus	25.9	50	8.94632	447.316	Pico Green	Yes	Yes	1
522	FHLP26		Eastsound Waterfront, Orcas Island, WA		Washington	48.6915	-122.908	2014-07-10	-20C	Frozen	12	Pisaster ochraceus	Arm	Asymptomatic	NA	NA	50	11.5	575	Pico Green	No	No	0
523	FHLP27		Eastsound Waterfront, Orcas Island, WA		Washington	48.6915	-122.908	2014-07-10	-20C	Frozen	12	Pisaster ochraceus	Arm	Asymptomatic	NA	NA	50	8.1	405	Pico Green	No	No	0
524	FHLP28		Eastsound Waterfront, Orcas Island, WA		Washington	48.6915	-122.908	2014-07-10	-20C	Frozen	10	Pisaster ochraceus	Arm	Asymptomatic	NA	NA	50	7.6	380	Pico Green	No	No	0
525	FHLP29		Eastsound Waterfront, Orcas Island, WA		Washington	48.6915	-122.908	2014-07-10	-20C	Frozen	9.3	Pisaster ochraceus	Arm	Asymptomatic	NA	NA	50	6.8	340	Pico Green	No	No	0
526	FHLP30		Eastsound Waterfront, Orcas Island, WA		Washington	48.6915	-122.908	2014-07-10	-20C	Frozen	7.9	Pisaster ochraceus	Arm	Asymptomatic	NA	NA	50	2.3	115	Pico Green	No	No	0
527	FHLP51		Eastsound Waterfront, Orcas Island, WA		Washington	48.6915	-122.908	2014-07-10	-20C	Frozen	8.9	Pisaster ochraceus	Arm	Symptomatic	NA	NA	50	27.1	1355	Pico Green	No	No	0
528	FHLP52		Eastsound Waterfront, Orcas Island, WA		Washington	48.6915	-122.908	2014-07-10	-20C	Frozen	11.2	Pisaster ochraceus	Arm	Symptomatic	NA	NA	50	57.4	2870	Pico Green	No	No	0
529	FHLP53		Eastsound Waterfront, Orcas Island, WA		Washington	48.6915	-122.908	2014-07-10	-20C	Frozen	9.6	Pisaster ochraceus	Arm	Symptomatic	NA	NA	50	18.9	945	Pico Green	No	No	0
530	FHLP54		Eastsound Waterfront, Orcas Island, WA		Washington	48.6915	-122.908	2014-07-10	-20C	Frozen	8.9	Pisaster ochraceus	Arm	Symptomatic	NA	NA	50	14.5	725	Pico Green	No	No	0
531	FHLP55		Eastsound Waterfront, Orcas Island, WA		Washington	48.6915	-122.908	2014-07-10	-20C	Frozen	12.1	Pisaster ochraceus	Arm	Symptomatic	NA	NA	50	9.3	465	Pico Green	No	No	0
272	DERM01UCSB		Ellwood Mesa		California	34.4196	-119.897	2019-09-01	-20C	Frozen	NA	Dermasterias imbricata	Pyloric caeca	Asymptomatic	ZR Quick DNA Miniprep Plus	31.4	50	1.80826	90.4129	Pico Green	No	No	0
273	DERM02UCSB		Ellwood Mesa		California	34.4196	-119.897	2019-10-01	-20C	Frozen	NA	Dermasterias imbricata	Pyloric caeca	Asymptomatic	ZR Quick DNA Miniprep Plus	35.2	50	0	0	Pico Green	No	No	0
274	DERM03UCSB		Ellwood Mesa		California	34.4196	-119.897	2019-11-01	-20C	Frozen	NA	Dermasterias imbricata	Pyloric caeca	Asymptomatic	ZR Quick DNA Miniprep Plus	25.7	50	23.058	1152.9	Pico Green	No	No	0
276	PM01UCSB		Ellwood Mesa		California	34.4196	-119.897	2019-12-01	-20C	Frozen	NA	Patiria miniata	Pyloric caeca	Asymptomatic	ZR Quick DNA Miniprep Plus	36.7	50	4.76011	238.005	Pico Green	No	No	0
277	PM02UCSB		Ellwood Mesa		California	34.4196	-119.897	2020-01-01	-20C	Frozen	NA	Patiria miniata	Pyloric caeca	Asymptomatic	ZR Quick DNA Miniprep Plus	43	50	0	0	Pico Green	No	No	0
275	PG05UCSB		Ellwood Mesa		California	34.4196	-119.897	2020-09-01	-20C	Frozen	NA	Pisaster giganteus	Pyloric caeca	Asymptomatic	ZR Quick DNA Miniprep Plus	37.8	50	1.34472	67.2358	Pico Green	No	No	0
278	PG03UCSB		Ellwood Mesa		California	34.4196	-119.897	2020-07-01	-20C	Frozen	NA	Pisaster giganteus	Pyloric caeca	Asymptomatic	ZR Quick DNA Miniprep Plus	11.7	50	1.22982	61.4912	Pico Green	Yes	Yes	1
279	PG04UCSB		Ellwood Mesa		California	34.4196	-119.897	2020-08-01	-20C	Frozen	NA	Pisaster giganteus	Pyloric caeca	Asymptomatic	ZR Quick DNA Miniprep Plus	7.4	50	0	0	Pico Green	Yes	Yes	1
68	AK76		False Bay	Williams	Alaska	57.9502	-134.933	2019-08-21	EtOH	EtOH		Evasterias troschelii	Pyloric caeca	Asymptomatic	ZR Quick DNA Miniprep Plus	9.5	50	93.6469	4682.35	Pico Green	No	No	0
69	AK77		False Bay	Williams	Alaska	57.9502	-134.933	2019-08-21	EtOH	EtOH		Evasterias troschelii	Pyloric caeca	Asymptomatic	ZR Quick DNA Miniprep Plus	7	50	33.931	1696.55	Pico Green	No	No	0
70	AK78		False Bay	Williams	Alaska	57.9502	-134.933	2019-08-21	EtOH	EtOH		Evasterias troschelii	Pyloric caeca	Asymptomatic	ZR Quick DNA Miniprep Plus	4.9	50	37.6795	1883.98	Pico Green	No	No	0
71	AK79		False Bay	Williams	Alaska	57.9502	-134.933	2019-08-21	EtOH	EtOH		Evasterias troschelii	Pyloric caeca	Asymptomatic	ZR Quick DNA Miniprep Plus	10	50	39.0561	1952.8	Pico Green	No	No	0
72	AK80		False Bay	Williams	Alaska	57.9502	-134.933	2019-08-21	EtOH	EtOH		Evasterias troschelii	Pyloric caeca	Asymptomatic	ZR Quick DNA Miniprep Plus	11.9	50	37.9644	1898.22	Pico Green	No	No	0
73	AK81		False Bay	Williams	Alaska	57.9502	-134.933	2019-08-21	EtOH	EtOH		Evasterias troschelii	Pyloric caeca	Asymptomatic	ZR Quick DNA Miniprep Plus	2.4	50	32.4769	1623.85	Pico Green	No	No	0
77	AK85		False Bay	Williams	Alaska	57.9502	-134.933	2019-08-21	EtOH	EtOH		Evasterias troschelii	Pyloric caeca	Asymptomatic	ZR Quick DNA Miniprep Plus	3.7	50	40.5645	2028.23	Pico Green	No	No	0	32
74	AK82		False Bay	Williams	Alaska	57.9502	-134.933	2019-08-21	EtOH	EtOH		Evasterias troschelii	Pyloric caeca	Asymptomatic	ZR Quick DNA Miniprep Plus	9.4	50	42.1842	2109.21	Pico Green	Yes	Failed	1
78	AK18		False Bay	Williams	Alaska	57.9502	-134.933	2019-07-05	EtOH	EtOH		Evasterias troschelii	Pyloric caeca	Asymptomatic	ZR Quick DNA Miniprep Plus	12.5	50	36.5109	1825.55	Pico Green	Yes	Failed	1
79	AK19		False Bay	Williams	Alaska	57.9502	-134.933	2019-07-05	EtOH	EtOH		Evasterias troschelii	Pyloric caeca	Asymptomatic	ZR Quick DNA Miniprep Plus	13.9	50	34.6372	1731.86	Pico Green	Yes	Failed	1
80	AK20		False Bay	Williams	Alaska	57.9502	-134.933	2019-07-05	EtOH	EtOH		Evasterias troschelii	Pyloric caeca	Asymptomatic	ZR Quick DNA Miniprep Plus	25.2	50	72.3007	3615.03	Pico Green	Yes	Failed	1
75	AK83		False Bay	Williams	Alaska	57.9502	-134.933	2019-08-21	EtOH	EtOH		Evasterias troschelii	Pyloric caeca	Asymptomatic	ZR Quick DNA Miniprep Plus	3.6	50	37.7198	1885.99	Pico Green	Yes	Yes	1
76	AK84		False Bay	Williams	Alaska	57.9502	-134.933	2019-08-21	EtOH	EtOH		Evasterias troschelii	Pyloric caeca	Asymptomatic	ZR Quick DNA Miniprep Plus	6.7	50	44.5941	2229.71	Pico Green	Yes	Yes	1
81	AK21		False Bay	Williams	Alaska	57.9502	-134.933	2019-07-05	EtOH	EtOH		Henricia sp.	Pyloric caeca	Asymptomatic	ZR Quick DNA Miniprep Plus	12.2	50	33.1537	1657.69	Pico Green	Yes	Failed	1
84	AK26		False Bay	Williams	Alaska	57.9502	-134.933	2019-07-05	EtOH	EtOH		Henricia sp.	Pyloric caeca	Asymptomatic	ZR Quick DNA Miniprep Plus	12.5	50	34.7857	1739.29	Pico Green	Yes	Failed	1
67	AK24		False Bay	Williams	Alaska	57.9502	-134.933	2019-07-05	EtOH	EtOH		Leptasterias spp	Pyloric caeca	Asymptomatic	ZR Quick DNA Miniprep Plus	5.4	50	38.7213	1936.06	Pico Green	No	No	0
82	AK22		False Bay	Williams	Alaska	57.9502	-134.933	2019-07-05	EtOH	EtOH		Leptasterias spp	Pyloric caeca	Asymptomatic	ZR Quick DNA Miniprep Plus	7.9	50	45.2848	2264.24	Pico Green	Yes	Failed	1
83	AK25		False Bay	Williams	Alaska	57.9502	-134.933	2019-07-05	EtOH	EtOH		Leptasterias spp	Pyloric caeca	Asymptomatic	ZR Quick DNA Miniprep Plus	1.4	50	38.1422	1907.11	Pico Green	Yes	Yes	1
66	AK23		False Bay	Williams	Alaska	57.9502	-134.933	2019-07-05	EtOH	EtOH		Leptasterias spp	Pyloric caeca	Symptomatic	ZR Quick DNA Miniprep Plus	13.2	50	42.4376	2121.88	Pico Green	No	No	0
280	SAMFB0501		Fort Bragg (FB)		California	39.4441	-123.815	2005	EtOH	EtOH	NA	Patiria miniata	Tube feet	Asymptomatic	ZR Quick DNA Miniprep Plus	7.1	50	29.7586	1487.93	Pico Green	No	No	0
281	SAMFB0502		Fort Bragg (FB)		California	39.4441	-123.815	2005	EtOH	EtOH	NA	Patiria miniata	Tube feet	Asymptomatic	ZR Quick DNA Miniprep Plus	9.5	50	33.3443	1667.22	Pico Green	No	No	0
282	SAMFB0503		Fort Bragg (FB)		California	39.4441	-123.815	2005	EtOH	EtOH	NA	Patiria miniata	Tube feet	Asymptomatic	ZR Quick DNA Miniprep Plus	6.2	50	29.9878	1499.39	Pico Green	No	No	0
283	SAMFB0504		Fort Bragg (FB)		California	39.4441	-123.815	2005	EtOH	EtOH	NA	Patiria miniata	Tube feet	Asymptomatic	ZR Quick DNA Miniprep Plus	8.7	50	28.9014	1445.07	Pico Green	No	No	0
284	SAMFB0505		Fort Bragg (FB)		California	39.4441	-123.815	2005	EtOH	EtOH	NA	Patiria miniata	Tube feet	Asymptomatic	ZR Quick DNA Miniprep Plus	3.4	50	30.9561	1547.81	Pico Green	No	No	0
285	SAMFB0506		Fort Bragg (FB)		California	39.4441	-123.815	2005	EtOH	EtOH	NA	Patiria miniata	Tube feet	Asymptomatic	ZR Quick DNA Miniprep Plus	5.6	50	31.9668	1598.34	Pico Green	No	No	0
286	SAMFB0507		Fort Bragg (FB)		California	39.4441	-123.815	2005	EtOH	EtOH	NA	Patiria miniata	Tube feet	Asymptomatic	ZR Quick DNA Miniprep Plus	7.5	50	28.2874	1414.37	Pico Green	No	No	0
287	SAMFB0509		Fort Bragg (FB)		California	39.4441	-123.815	2005	EtOH	EtOH	NA	Patiria miniata	Tube feet	Asymptomatic	ZR Quick DNA Miniprep Plus	2	50	23.2817	1164.09	Pico Green	No	No	0
288	SAMFB0510		Fort Bragg (FB)		California	39.4441	-123.815	2005	EtOH	EtOH	NA	Patiria miniata	Tube feet	Asymptomatic	ZR Quick DNA Miniprep Plus	4.7	50	30.8118	1540.59	Pico Green	No	No	0
289	SAMFB0512		Fort Bragg (FB)		California	39.4441	-123.815	2005	EtOH	EtOH	NA	Patiria miniata	Tube feet	Asymptomatic	ZR Quick DNA Miniprep Plus	0.5	50	31.964	1598.2	Pico Green	No	No	0
290	SAMFB0515		Fort Bragg (FB)		California	39.4441	-123.815	2005	EtOH	EtOH	NA	Patiria miniata	Tube feet	Asymptomatic	ZR Quick DNA Miniprep Plus	10.7	50	31.43	1571.5	Pico Green	No	No	0
291	SAMFB0516		Fort Bragg (FB)		California	39.4441	-123.815	2005	EtOH	EtOH	NA	Patiria miniata	Tube feet	Asymptomatic	ZR Quick DNA Miniprep Plus	11.2	50	27.4386	1371.93	Pico Green	No	No	0
292	SAMFB0518		Fort Bragg (FB)		California	39.4441	-123.815	2005	EtOH	EtOH	NA	Patiria miniata	Tube feet	Asymptomatic	ZR Quick DNA Miniprep Plus	10.2	50	28.5015	1425.07	Pico Green	No	No	0
293	SAMFB0520		Fort Bragg (FB)		California	39.4441	-123.815	2005	EtOH	EtOH	NA	Patiria miniata	Tube feet	Asymptomatic	ZR Quick DNA Miniprep Plus	7	50	24.71	1235.5	Pico Green	No	No	0
87	AK31		Freshwater	Williams	Alaska	57.9049	-135.163	2019-07-10	EtOH	EtOH		Evasterias troschelii	Pyloric caeca	Asymptomatic	ZR Quick DNA Miniprep Plus	7.5	50	38.1802	1909.01	Pico Green	No	No	0	100
88	AK32		Freshwater	Williams	Alaska	57.9049	-135.163	2019-07-10	EtOH	EtOH		Evasterias troschelii	Pyloric caeca	Asymptomatic	ZR Quick DNA Miniprep Plus	12	50	35.3171	1765.85	Pico Green	No	No	0
89	AK33		Freshwater	Williams	Alaska	57.9049	-135.163	2019-07-10	EtOH	EtOH		Evasterias troschelii	Pyloric caeca	Asymptomatic	ZR Quick DNA Miniprep Plus	11.3	50	35.1534	1757.67	Pico Green	No	No	0
90	AK34		Freshwater	Williams	Alaska	57.9049	-135.163	2019-07-10	EtOH	EtOH		Evasterias troschelii	Pyloric caeca	Asymptomatic	ZR Quick DNA Miniprep Plus	5.1	50	40.9299	2046.5	Pico Green	No	No	0
91	AK35		Freshwater	Williams	Alaska	57.9049	-135.163	2019-07-10	EtOH	EtOH		Evasterias troschelii	Pyloric caeca	Asymptomatic	ZR Quick DNA Miniprep Plus	8.1	50	37.4681	1873.4	Pico Green	No	No	0
93	AK46		Freshwater	Williams	Alaska	57.9049	-135.163	2019-07-31	EtOH	EtOH		Evasterias troschelii	Pyloric caeca	Asymptomatic	ZR Quick DNA Miniprep Plus	18.2	50	44.4068	2220.34	Pico Green	No	No	0
94	AK47		Freshwater	Williams	Alaska	57.9049	-135.163	2019-07-31	EtOH	EtOH		Evasterias troschelii	Pyloric caeca	Asymptomatic	ZR Quick DNA Miniprep Plus	3.3	50	0.0990416	4.95208	Pico Green	No	No	0
92	AK45		Freshwater	Williams	Alaska	57.9049	-135.163	2019-07-31	EtOH	EtOH		Evasterias troschelii	Pyloric caeca	Asymptomatic	ZR Quick DNA Miniprep Plus	3.7	50	44.7821	2239.1	Pico Green	Yes	Yes	1
95	AK48		Freshwater	Williams	Alaska	57.9049	-135.163	2019-07-31	EtOH	EtOH		Evasterias troschelii	Pyloric caeca	Asymptomatic	ZR Quick DNA Miniprep Plus	16.2	50	45.4172	2270.86	Pico Green	Yes	Yes	1
85	AK28		Freshwater	Williams	Alaska	57.9049	-135.163	2019-07-10	EtOH	EtOH		Leptasterias spp	Pyloric caeca	Asymptomatic	ZR Quick DNA Miniprep Plus	17	50	41.4245	2071.22	Pico Green	No	No	0
86	AK29		Freshwater	Williams	Alaska	57.9049	-135.163	2019-07-10	EtOH	EtOH		Leptasterias spp	Pyloric caeca	Asymptomatic	ZR Quick DNA Miniprep Plus	18.3	50	42.139	2106.95	Pico Green	No	No	0
97	AK30		Freshwater	Williams	Alaska	57.9049	-135.163	2019-07-10	EtOH	EtOH		Leptasterias spp	Pyloric caeca	Asymptomatic	ZR Quick DNA Miniprep Plus	20.3	50	43.6915	2184.58	Pico Green	No	No	0
96	AK27		Freshwater	Williams	Alaska	57.9049	-135.163	2019-07-10	EtOH	EtOH		Leptasterias spp	Pyloric caeca	Asymptomatic	ZR Quick DNA Miniprep Plus	7.9	50	37.9259	1896.3	Pico Green	Yes	Failed	1
296	PM04UCSB		Goleta Sewer Pipe		California	34.4145	-119.829	2020-03-01	-20C	Frozen	NA	Patiria miniata	Pyloric caeca	Asymptomatic	ZR Quick DNA Miniprep Plus	11.8	50	0	0	Pico Green	No	No	0
297	PM05UCSB		Goleta Sewer Pipe		California	34.4145	-119.829	2020-04-01	-20C	Frozen	NA	Patiria miniata	Pyloric caeca	Asymptomatic	ZR Quick DNA Miniprep Plus	31.3	50	0	0	Pico Green	No	No	0
299	PM03UCSB		Goleta Sewer Pipe		California	34.4145	-119.829	2020-02-01	-20C	Frozen	NA	Patiria miniata	Pyloric caeca	Asymptomatic	ZR Quick DNA Miniprep Plus	17.2	50	7.32694	366.347	Pico Green	Yes	Yes	1
294	PG01UCSB		Goleta Sewer Pipe		California	34.4145	-119.829	2020-05-01	-20C	Frozen	NA	Pisaster giganteus	Pyloric caeca	Asymptomatic	ZR Quick DNA Miniprep Plus	25	50	0	0	Pico Green	No	No	0
295	PG02UCSB		Goleta Sewer Pipe		California	34.4145	-119.829	2020-06-01	-20C	Frozen	NA	Pisaster giganteus	Pyloric caeca	Asymptomatic	ZR Quick DNA Miniprep Plus	28.1	50	27.5885	1379.42	Pico Green	No	No	0
298	PO01UCSB		Goleta Sewer Pipe		California	34.4145	-119.829	2020-10-01	-20C	Frozen	NA	Pisaster ochraceus	Pyloric caeca	Asymptomatic	ZR Quick DNA Miniprep Plus	32.7	50	2.45824	122.912	Pico Green	No	No	0
170	KTN147	20	Higgins Beach, Ketchikan AK		Alaska	55.4485	-131.83	2017-02-09	-80C	Frozen	10	Dermasterias imbricata	Pyloric caeca	Asymptomatic	ZR Duet DNA/RNA Miniprep	46.3	30	2.28	68.4	Pico Green	Yes	Yes	1
171	KTN151	21	Higgins Beach, Ketchikan AK		Alaska	55.4485	-131.83	2017-02-09	-80C	Frozen	15	Dermasterias imbricata	Pyloric caeca	Asymptomatic	ZR Duet DNA/RNA Miniprep	49.4	30	3.34	100.2	Pico Green	Yes	Yes	1
172	KTN155	22	Higgins Beach, Ketchikan AK		Alaska	55.4485	-131.83	2017-02-09	-80C	Frozen	15	Dermasterias imbricata	Pyloric caeca	Asymptomatic	ZR Duet DNA/RNA Miniprep	55.4	30	5.94	178.2	Pico Green	Yes	Yes	1
173	KTN159	23	Higgins Beach, Ketchikan AK		Alaska	55.4485	-131.83	2017-02-09	-80C	Frozen	13	Dermasterias imbricata	Pyloric caeca	Asymptomatic	ZR Duet DNA/RNA Miniprep	47.8	30	22.8	684	Pico Green	Yes	Yes	1
174	KTN167	24	Higgins Beach, Ketchikan AK		Alaska	55.4485	-131.83	2017-02-09	-80C	Frozen	14	Dermasterias imbricata	Pyloric caeca	Asymptomatic	ZR Duet DNA/RNA Miniprep	52.8	30	22.3	669	Pico Green	Yes	Yes	1
175	KTN171	25	Higgins Beach, Ketchikan AK		Alaska	55.4485	-131.83	2017-02-09	-80C	Frozen	15	Dermasterias imbricata	Pyloric caeca	Asymptomatic	ZR Duet DNA/RNA Miniprep	44	30	2.34	70.2	Pico Green	Yes	Yes	1
176	KTN175	26	Higgins Beach, Ketchikan AK		Alaska	55.4485	-131.83	2017-02-09	-80C	Frozen	12	Dermasterias imbricata	Pyloric caeca	Asymptomatic	ZR Duet DNA/RNA Miniprep	62.3	30	5.06	151.8	Pico Green	Yes	Yes	1
151	KTN520b	1	Higgins Beach, Ketchikan AK		Alaska	55.4485	-131.83	2017-02-12	-80C	Frozen	NA	Evasterias troschelii	Arm	Asymptomatic	ZR Duet DNA/RNA Miniprep	75.7	30	47.5	1425	Pico Green	No	No	0
161	KTN519a	11	Higgins Beach, Ketchikan AK		Alaska	55.4485	-131.83	2017-02-12	-80C	Frozen	NA	Evasterias troschelii	Arm	Asymptomatic	ZR Duet DNA/RNA Miniprep	60	30	53	1590	Pico Green	No	No	0
162	KTN519e	12	Higgins Beach, Ketchikan AK		Alaska	55.4485	-131.83	2017-02-12	-80C	Frozen	NA	Evasterias troschelii	Arm	Asymptomatic	ZR Duet DNA/RNA Miniprep	48	30	45.15	1354.5	Pico Green	No	No	0
163	KTN520a	13	Higgins Beach, Ketchikan AK		Alaska	55.4485	-131.83	2017-02-12	-80C	Frozen	NA	Evasterias troschelii	Arm	Asymptomatic	ZR Duet DNA/RNA Miniprep	78.6	30	40.18	1205.4	Pico Green	No	No	0
178	KTN519b	28	Higgins Beach, Ketchikan AK		Alaska	55.4485	-131.83	2017-02-12	-80C	Frozen	NA	Evasterias troschelii	Arm	Asymptomatic	ZR Duet DNA/RNA Miniprep	52.1	30	58	1740	Pico Green	No	No	0
179	KTN519c	29	Higgins Beach, Ketchikan AK		Alaska	55.4485	-131.83	2017-02-12	-80C	Frozen	NA	Evasterias troschelii	Arm	Asymptomatic	ZR Duet DNA/RNA Miniprep	56.6	30	21.8	654	Pico Green	No	No	0
180	KTN519d	30	Higgins Beach, Ketchikan AK		Alaska	55.4485	-131.83	2017-02-12	-80C	Frozen	NA	Evasterias troschelii	Arm	Asymptomatic	ZR Duet DNA/RNA Miniprep	69.8	30	49.3	1479	Pico Green	No	No	0
157	KTN223	7	Higgins Beach, Ketchikan AK		Alaska	55.4485	-131.83	2017-02-09	-80C	Frozen	17	Evasterias troschelii	Pyloric caeca	Asymptomatic	ZR Duet DNA/RNA Miniprep	48.8	30	9.67	290.1	Pico Green	Yes	Yes	1
158	KTN515.a1	8	Higgins Beach, Ketchikan AK		Alaska	55.4485	-131.83	2017-02-12	-80C	Frozen	NA	Evasterias troschelii	Body Wall	Asymptomatic	ZR Duet DNA/RNA Miniprep	55	30	10.5	315	Pico Green	Yes	Yes	1
159	KTN515.a2	9	Higgins Beach, Ketchikan AK		Alaska	55.4485	-131.83	2017-02-12	-80C	Frozen	NA	Evasterias troschelii	Pyloric caeca	Asymptomatic	ZR Duet DNA/RNA Miniprep	62.3	30	27.7	831	Pico Green	Yes	Yes	1
160	KTN515b	10	Higgins Beach, Ketchikan AK		Alaska	55.4485	-131.83	2017-02-12	-80C	Frozen	NA	Evasterias troschelii	Arm	Asymptomatic	ZR Duet DNA/RNA Miniprep	45.6	30	36.7	1101	Pico Green	Yes	Yes	1
152	KTN019	2	Higgins Beach, Ketchikan AK		Alaska	55.4485	-131.83	2017-02-09	-80C	Frozen	11	Pisaster ochraceus	Pyloric caeca	Asymptomatic	ZR Duet DNA/RNA Miniprep	42.9	30	9.32	279.6	Pico Green	No	No	0
153	KTN023	3	Higgins Beach, Ketchikan AK		Alaska	55.4485	-131.83	2017-02-09	-80C	Frozen	19	Pisaster ochraceus	Pyloric caeca	Asymptomatic	ZR Duet DNA/RNA Miniprep	62.6	30	15	450	Pico Green	No	No	0
154	KTN027	4	Higgins Beach, Ketchikan AK		Alaska	55.4485	-131.83	2017-02-09	-80C	Frozen	18	Pisaster ochraceus	Pyloric caeca	Asymptomatic	ZR Duet DNA/RNA Miniprep	44.9	30	8.15	244.5	Pico Green	No	No	0
155	KTN035	5	Higgins Beach, Ketchikan AK		Alaska	55.4485	-131.83	2017-02-09	-80C	Frozen	12	Pisaster ochraceus	Pyloric caeca	Asymptomatic	ZR Duet DNA/RNA Miniprep	47.4	30	12.8	384	Pico Green	No	No	0
156	KTN039	6	Higgins Beach, Ketchikan AK		Alaska	55.4485	-131.83	2017-02-09	-80C	Frozen	16	Pisaster ochraceus	Pyloric caeca	Asymptomatic	ZR Duet DNA/RNA Miniprep	54.4	30	5.53	165.9	Pico Green	No	No	0
166	KNT031	16	Higgins Beach, Ketchikan AK		Alaska	55.4485	-131.83	2017-02-09	-80C	Frozen	13	Pisaster ochraceus	Pyloric caeca	Asymptomatic	ZR Duet DNA/RNA Miniprep	46.5	30	13	390	Pico Green	Yes	Yes	1
167	KTN003	17	Higgins Beach, Ketchikan AK		Alaska	55.4485	-131.83	2017-02-09	-80C	Frozen	16	Pisaster ochraceus	Pyloric caeca	Asymptomatic	ZR Duet DNA/RNA Miniprep	73.1	30	31.5	945	Pico Green	Yes	Yes	1
168	KTN007	18	Higgins Beach, Ketchikan AK		Alaska	55.4485	-131.83	2017-02-09	-80C	Frozen	15	Pisaster ochraceus	Pyloric caeca	Asymptomatic	ZR Duet DNA/RNA Miniprep	68.1	30	36.3	1089	Pico Green	Yes	Yes	1
169	KTN015	19	Higgins Beach, Ketchikan AK		Alaska	55.4485	-131.83	2017-02-09	-80C	Frozen	16	Pisaster ochraceus	Pyloric caeca	Asymptomatic	ZR Duet DNA/RNA Miniprep	65.1	30	20.5	615	Pico Green	Yes	Yes	1
164	KTN535b	14	Higgins Beach, Ketchikan AK		Alaska	55.4485	-131.83	2017-02-12	-80C	Frozen	NA	Pycnopodia helianthoides	Arm	Asymptomatic	ZR Duet DNA/RNA Miniprep	56.8	30	7.82	234.6	Pico Green	No	No	0
165	KTN536	15	Higgins Beach, Ketchikan AK		Alaska	55.4485	-131.83	2017-02-12	-80C	Frozen	NA	Pycnopodia helianthoides	Arm	Asymptomatic	ZR Duet DNA/RNA Miniprep	62.5	30	35.04	1051.2	Pico Green	No	No	0
177	KTN231	27	Higgins Beach, Ketchikan AK		Alaska	55.4485	-131.83	2017-02-09	-80C	Frozen	12	Pycnopodia helianthoides	Pyloric caeca	Asymptomatic	ZR Duet DNA/RNA Miniprep	50.1	30	37.6	1128	Pico Green	Yes	Yes	1
181	KTN533	31	Higgins Beach, Ketchikan AK		Alaska	55.4485	-131.83	2017-02-12	-80C	Frozen	10	Pycnopodia helianthoides	Pyloric caeca	Asymptomatic	ZR Duet DNA/RNA Miniprep	49.9	30	8.94	268.2	Pico Green	Yes	Yes	1
98	AK01		ISP	Williams	Alaska	58.1326	-135.466	2019-07-01	EtOH	EtOH		Evasterias troschelii	Pyloric caeca	Asymptomatic	ZR Quick DNA Miniprep Plus	22	50	27.2801	1364	Pico Green	No	No	0
99	AK02		ISP	Williams	Alaska	58.1326	-135.466	2019-07-01	EtOH	EtOH		Evasterias troschelii	Pyloric caeca	Asymptomatic	ZR Quick DNA Miniprep Plus	12.7	50	30.2027	1510.14	Pico Green	No	No	0
101	AK13		ISP	Williams	Alaska	58.1326	-135.466	2019-07-03	EtOH	EtOH		Evasterias troschelii	Pyloric caeca	Asymptomatic	ZR Quick DNA Miniprep Plus	18.7	50	41.9205	2096.03	Pico Green	No	No	0
102	AK14		ISP	Williams	Alaska	58.1326	-135.466	2019-07-03	EtOH	EtOH		Evasterias troschelii	Pyloric caeca	Asymptomatic	ZR Quick DNA Miniprep Plus	31.2	50	37.9123	1895.61	Pico Green	No	No	0
103	AK15		ISP	Williams	Alaska	58.1326	-135.466	2019-07-03	EtOH	EtOH		Evasterias troschelii	Pyloric caeca	Asymptomatic	ZR Quick DNA Miniprep Plus	42.1	50	42.2342	2111.71	Pico Green	No	No	0
105	AK67		ISP	Williams	Alaska	58.1326	-135.466	2019-08-16	EtOH	EtOH		Evasterias troschelii	Pyloric caeca	Asymptomatic	ZR Quick DNA Miniprep Plus	26	50	37.3771	1868.86	Pico Green	No	No	0
108	AK71		ISP	Williams	Alaska	58.1326	-135.466	2019-08-16	EtOH	EtOH		Evasterias troschelii	Pyloric caeca	Asymptomatic	ZR Quick DNA Miniprep Plus	11.6	50	55.3608	2768.04	Pico Green	No	No	0
109	AK72		ISP	Williams	Alaska	58.1326	-135.466	2019-08-16	EtOH	EtOH		Evasterias troschelii	Pyloric caeca	Asymptomatic	ZR Quick DNA Miniprep Plus	9	50	52.2851	2614.26	Pico Green	No	No	0
110	AK73		ISP	Williams	Alaska	58.1326	-135.466	2019-08-16	EtOH	EtOH		Evasterias troschelii	Pyloric caeca	Asymptomatic	ZR Quick DNA Miniprep Plus	9.7	50	36.9394	1846.97	Pico Green	No	No	0
111	AK74		ISP	Williams	Alaska	58.1326	-135.466	2019-08-16	EtOH	EtOH		Evasterias troschelii	Pyloric caeca	Asymptomatic	ZR Quick DNA Miniprep Plus	11.6	50	50.7979	2539.9	Pico Green	No	No	0
112	AK75		ISP	Williams	Alaska	58.1326	-135.466	2019-08-16	EtOH	EtOH		Evasterias troschelii	Pyloric caeca	Asymptomatic	ZR Quick DNA Miniprep Plus	10.7	50	55.4379	2771.89	Pico Green	No	No	0
115	AK66		ISP	Williams	Alaska	58.1326	-135.466	2019-08-16	EtOH	EtOH		Evasterias troschelii	Pyloric caeca	Asymptomatic	ZR Quick DNA Miniprep Plus	36.2	50	49.5638	2478.19	Pico Green	No	No	0
113	AK16		ISP	Williams	Alaska	58.1326	-135.466	2019-07-03	EtOH	EtOH		Evasterias troschelii	Pyloric caeca	Asymptomatic	ZR Quick DNA Miniprep Plus	13.1	50	43.0411	2152.06	Pico Green	Yes	Failed	1
100	AK12		ISP	Williams	Alaska	58.1326	-135.466	2019-07-03	EtOH	EtOH		Evasterias troschelii	Pyloric caeca	Symptomatic	ZR Quick DNA Miniprep Plus	16	50	37.5958	1879.79	Pico Green	No	No	0
106	AK69		ISP	Williams	Alaska	58.1326	-135.466	2019-08-16	EtOH	EtOH		Evasterias troschelii	Pyloric caeca	Symptomatic	ZR Quick DNA Miniprep Plus	10.9	50	57.6717	2883.58	Pico Green	No	No	0
107	AK70		ISP	Williams	Alaska	58.1326	-135.466	2019-08-16	EtOH	EtOH		Evasterias troschelii	Pyloric caeca	Symptomatic	ZR Quick DNA Miniprep Plus	29.4	50	58.0773	2903.86	Pico Green	No	No	0
116	AK68		ISP	Williams	Alaska	58.1326	-135.466	2019-08-16	EtOH	EtOH		Evasterias troschelii	Pyloric caeca	Symptomatic	ZR Quick DNA Miniprep Plus	26	50	38.4324	1921.62	Pico Green	No	No	0
114	AK17		ISP	Williams	Alaska	58.1326	-135.466	2019-07-03	EtOH	EtOH		Evasterias troschelii	Pyloric caeca	Symptomatic	ZR Quick DNA Miniprep Plus	19.5	50	35.4848	1774.24	Pico Green	Yes	Failed	1
104	AK65		ISP	Williams	Alaska	58.1326	-135.466	2019-08-08	EtOH	EtOH		Leptasterias spp	Pyloric caeca	Asymptomatic	ZR Quick DNA Miniprep Plus	20.4	50	41.8329	2091.65	Pico Green	No	No	0
182	BK01		Kachemak Bay		Alaska	59.7143	-151.152	2019-05-01	EtOH	EtOH	NA	Dermasterias imbricata	Tube feet	Asymptomatic	ZR Quick DNA Miniprep Plus	29.2	50	29.548	1477.4	Pico Green	No	No	0
183	BK02		Kachemak Bay		Alaska	59.7143	-151.152	2019-05-01	EtOH	EtOH	NA	Dermasterias imbricata	Tube feet	Asymptomatic	ZR Quick DNA Miniprep Plus	24.9	50	30.4965	1524.83	Pico Green	No	No	0
184	BK03		Kachemak Bay		Alaska	59.7143	-151.152	2019-05-01	EtOH	EtOH	NA	Dermasterias imbricata	Tube feet	Asymptomatic	ZR Quick DNA Miniprep Plus	22.4	50	28.729	1436.45	Pico Green	No	No	0
185	BK04		Kachemak Bay		Alaska	59.7143	-151.152	2019-05-01	EtOH	EtOH	NA	Dermasterias imbricata	Tube feet	Asymptomatic	ZR Quick DNA Miniprep Plus	33.8	50	31.872	1593.6	Pico Green	No	No	0
186	BK05		Kachemak Bay		Alaska	59.7143	-151.152	2019-05-01	EtOH	EtOH	NA	Dermasterias imbricata	Tube feet	Asymptomatic	ZR Quick DNA Miniprep Plus	36.4	50	33.4677	1673.39	Pico Green	No	No	0
191	BK10		Kachemak Bay		Alaska	59.7143	-151.152	2019-05-01	EtOH	EtOH	NA	Evasterias troschelii	Tube feet	Asymptomatic	ZR Quick DNA Miniprep Plus	15.5	50	30.2645	1513.22	Pico Green	No	No	0
192	BK11		Kachemak Bay		Alaska	59.7143	-151.152	2019-05-01	EtOH	EtOH	NA	Evasterias troschelii	Tube feet	Asymptomatic	ZR Quick DNA Miniprep Plus	212.2	50	32.6021	1630.11	Pico Green	No	No	0
193	BK12		Kachemak Bay		Alaska	59.7143	-151.152	2019-05-01	EtOH	EtOH	NA	Evasterias troschelii	Tube feet	Asymptomatic	ZR Quick DNA Miniprep Plus	30	50	31.2567	1562.84	Pico Green	No	No	0
194	BK13		Kachemak Bay		Alaska	59.7143	-151.152	2019-05-01	EtOH	EtOH	NA	Evasterias troschelii	Tube feet	Asymptomatic	ZR Quick DNA Miniprep Plus	39.4	50	31.2795	1563.98	Pico Green	No	No	0
195	BK14		Kachemak Bay		Alaska	59.7143	-151.152	2019-05-01	EtOH	EtOH	NA	Evasterias troschelii	Tube feet	Asymptomatic	ZR Quick DNA Miniprep Plus	28.5	50	29.1258	1456.29	Pico Green	No	No	0
196	BK15		Kachemak Bay		Alaska	59.7143	-151.152	2019-05-01	EtOH	EtOH	NA	Leptasterias spp	Tube feet	Asymptomatic	ZR Quick DNA Miniprep Plus	14.2	50	28.8915	1444.58	Pico Green	No	No	0	24
197	BK16		Kachemak Bay		Alaska	59.7143	-151.152	2019-05-01	EtOH	EtOH	NA	Leptasterias spp	Tube feet	Asymptomatic	ZR Quick DNA Miniprep Plus	15.3	50	30.1867	1509.34	Pico Green	No	No	0
187	BK06		Kachemak Bay		Alaska	59.7143	-151.152	2019-05-01	EtOH	EtOH	NA	Pisaster ochraceus	Tube feet	Asymptomatic	ZR Quick DNA Miniprep Plus	48	50	32.1076	1605.38	Pico Green	No	No	0
188	BK07		Kachemak Bay		Alaska	59.7143	-151.152	2019-05-01	EtOH	EtOH	15	Pycnopodia helianthoides	Tube feet	Asymptomatic	ZR Quick DNA Miniprep Plus	11.7	50	28.7668	1438.34	Pico Green	No	No	0
189	BK08		Kachemak Bay		Alaska	59.7143	-151.152	2019-05-01	EtOH	EtOH	15	Pycnopodia helianthoides	Tube feet	Asymptomatic	ZR Quick DNA Miniprep Plus	17.2	50	6.60494	330.247	Pico Green	No	No	0
190	BK09		Kachemak Bay		Alaska	59.7143	-151.152	2019-05-01	EtOH	EtOH	15	Pycnopodia helianthoides	Tube feet	Asymptomatic	ZR Quick DNA Miniprep Plus	21.2	50	26.0042	1300.21	Pico Green	No	No	0
576	USGS365		Langley Harbor, Washington	1	Washington	48.0411	-122.407	2017-11-17	-80C	Frozen		Evasterias troschelii	Pyloric caeca	Asymptomatic	ZR Quick DNA Miniprep Plus	25.3	50	1.55273	77.6364	Pico Green	Yes	Failed	1
539	USGS159		Langley Harbor, Washington	2	Washington	48.0411	-122.407	2017-11-17	-80C	Frozen		Evasterias troschelii	Pyloric caeca	Asymptomatic	ZR Quick DNA Miniprep Plus	24.6	50	14.141	707.051	Pico Green	Yes	Yes	1
541	USGS167		Langley Harbor, Washington	3	Washington	48.0411	-122.407	2017-11-17	-80C	Frozen		Evasterias troschelii	Pyloric caeca	Asymptomatic	ZR Quick DNA Miniprep Plus	31.2	50	1.54686	77.3432	Pico Green	Yes	Yes	1
543	USGS175		Langley Harbor, Washington	4	Washington	48.0411	-122.407	2017-11-17	-80C	Frozen	23.5	Evasterias troschelii	Pyloric caeca	Asymptomatic	ZR Quick DNA Miniprep Plus	11	50	1.24934	62.4671	Pico Green	Yes	Yes	1
545	USGS183		Langley Harbor, Washington	5	Washington	48.0411	-122.407	2017-11-17	-80C	Frozen	27	Evasterias troschelii	Pyloric caeca	Asymptomatic	ZR Quick DNA Miniprep Plus	30	50	0.659157	32.9579	Pico Green	Yes	Yes	1
547	USGS191		Langley Harbor, Washington	6	Washington	48.0411	-122.407	2017-11-17	-80C	Frozen	29	Evasterias troschelii	Pyloric caeca	Asymptomatic	ZR Quick DNA Miniprep Plus	14.5	50	3.47657	173.828	Pico Green	Yes	Yes	1
549	USGS199		Langley Harbor, Washington	7	Washington	48.0411	-122.407	2017-11-17	-80C	Frozen		Evasterias troschelii	Pyloric caeca	Asymptomatic	ZR Quick DNA Miniprep Plus	18.2	50	0.329344	16.4672	Pico Green	Yes	Yes	1
559	USGS258		Langley Harbor, Washington	8	Washington	48.0411	-122.407	2017-11-17	-80C	Frozen		Evasterias troschelii	Pyloric caeca	Asymptomatic	ZR Quick DNA Miniprep Plus	38.3	50	1.52754	76.3772	Pico Green	Yes	Yes	1
560	USGS269		Langley Harbor, Washington	9	Washington	48.0411	-122.407	2017-11-17	-80C	Frozen		Evasterias troschelii	Tube feet	Asymptomatic	ZR Quick DNA Miniprep Plus	25.2	50	20.0728	1003.64	Pico Green	Yes	Yes	1
561	USGS272		Langley Harbor, Washington	10	Washington	48.0411	-122.407	2017-11-17	-80C	Frozen		Evasterias troschelii	Pyloric caeca	Asymptomatic	ZR Quick DNA Miniprep Plus	24.3	50	2.88044	144.022	Pico Green	Yes	Yes	1
577	USGS374		Langley Harbor, Washington	11	Washington	48.0411	-122.407	2017-11-17	-80C	Frozen	46	Evasterias troschelii	Tube feet	Asymptomatic	ZR Quick DNA Miniprep Plus	32.3	50	12.5049	625.246	Pico Green	Yes	Yes	1
578	USGS377		Langley Harbor, Washington	12	Washington	48.0411	-122.407	2017-11-17	-80C	Frozen		Pisaster brevispinus	Pyloric caeca	Asymptomatic	ZR Quick DNA Miniprep Plus	34.6	50	1.22306	61.1529	Pico Green	Yes	Failed	1
550	USGS203		Langley Harbor, Washington	13	Washington	48.0411	-122.407	2017-11-17	-80C	Frozen		Pisaster brevispinus	Pyloric caeca	Asymptomatic	ZR Quick DNA Miniprep Plus	39.8	50	19.6312	981.56	Pico Green	Yes	Yes	1
551	USGS209		Langley Harbor, Washington	14	Washington	48.0411	-122.407	2017-11-17	-80C	Frozen		Pisaster brevispinus	Pyloric caeca	Asymptomatic	ZR Quick DNA Miniprep Plus	30.1	50	4.63029	231.515	Pico Green	Yes	Yes	1	10
552	USGS215		Langley Harbor, Washington	15	Washington	48.0411	-122.407	2017-11-17	-80C	Frozen		Pisaster brevispinus	Pyloric caeca	Asymptomatic	ZR Quick DNA Miniprep Plus	12.1	50	0.085442	4.2721	Pico Green	Yes	Yes	1
553	USGS222		Langley Harbor, Washington	16	Washington	48.0411	-122.407	2017-11-17	-80C	Frozen		Pisaster brevispinus	Pyloric caeca	Asymptomatic	ZR Quick DNA Miniprep Plus	25.8	50	18.8402	942.011	Pico Green	Yes	Yes	1
554	USGS227		Langley Harbor, Washington	17	Washington	48.0411	-122.407	2017-11-17	-80C	Frozen		Pisaster brevispinus	Pyloric caeca	Asymptomatic	ZR Quick DNA Miniprep Plus	29.5	50	18.1345	906.723	Pico Green	Yes	Yes	1
555	USGS233		Langley Harbor, Washington	18	Washington	48.0411	-122.407	2017-11-17	-80C	Frozen		Pisaster brevispinus	Pyloric caeca	Asymptomatic	ZR Quick DNA Miniprep Plus	54.8	50	1.77206	88.6031	Pico Green	Yes	Yes	1
556	USGS239		Langley Harbor, Washington	19	Washington	48.0411	-122.407	2017-11-17	-80C	Frozen		Pisaster brevispinus	Pyloric caeca	Asymptomatic	ZR Quick DNA Miniprep Plus	39.9	50	19.995	999.752	Pico Green	Yes	Yes	1
557	USGS245		Langley Harbor, Washington	20	Washington	48.0411	-122.407	2017-11-17	-80C	Frozen		Pisaster brevispinus	Pyloric caeca	Asymptomatic	ZR Quick DNA Miniprep Plus	33.9	50	6.29015	314.507	Pico Green	Yes	Yes	1
558	USGS251		Langley Harbor, Washington	21	Washington	48.0411	-122.407	2017-11-17	-80C	Frozen		Pisaster brevispinus	Pyloric caeca	Asymptomatic	ZR Quick DNA Miniprep Plus	11.4	50	0.796125	39.8063	Pico Green	Yes	Yes	1
532	USGS04		Langley Harbor, Washington	22	Washington	48.0411	-122.407	2017-11-17	-80C	Frozen		Pisaster ochraceus	Tube feet	Asymptomatic	ZR Quick DNA Miniprep Plus	22.3	50	16.9903	849.516	Pico Green	No	No	0
533	USGS131		Langley Harbor, Washington	23	Washington	48.0411	-122.407	2017-11-17	-80C	Frozen	30	Pisaster ochraceus	Pyloric caeca	Asymptomatic	ZR Quick DNA Miniprep Plus	61.5	50	0.483362	24.1681	Pico Green	Yes	Yes	1
534	USGS137		Langley Harbor, Washington	24	Washington	48.0411	-122.407	2017-11-17	-80C	Frozen	27.5	Pisaster ochraceus	Pyloric caeca	Asymptomatic	ZR Quick DNA Miniprep Plus	13.7	50	0.655068	32.7534	Pico Green	Yes	Yes	1
535	USGS140		Langley Harbor, Washington	25	Washington	48.0411	-122.407	2017-11-17	-80C	Frozen	31	Pisaster ochraceus	Pyloric caeca	Asymptomatic	ZR Quick DNA Miniprep Plus	29.2	50	3.21686	160.843	Pico Green	Yes	Yes	1
536	USGS143		Langley Harbor, Washington	26	Washington	48.0411	-122.407	2017-11-17	-80C	Frozen	36	Pisaster ochraceus	Pyloric caeca	Asymptomatic	ZR Quick DNA Miniprep Plus	19.9	50	1.38195	69.0975	Pico Green	Yes	Yes	1
537	USGS146		Langley Harbor, Washington	27	Washington	48.0411	-122.407	2017-11-17	-80C	Frozen		Pisaster ochraceus	Pyloric caeca	Asymptomatic	ZR Quick DNA Miniprep Plus	24.4	50	0.349854	17.4927	Pico Green	Yes	Yes	1
538	USGS155		Langley Harbor, Washington	28	Washington	48.0411	-122.407	2017-11-17	-80C	Frozen		Pisaster ochraceus	Pyloric caeca	Asymptomatic	ZR Quick DNA Miniprep Plus	23.7	50	23.0975	1154.88	Pico Green	Yes	Yes	1
540	USGS163		Langley Harbor, Washington	29	Washington	48.0411	-122.407	2017-11-17	-80C	Frozen		Pisaster ochraceus	Pyloric caeca	Asymptomatic	ZR Quick DNA Miniprep Plus	25	50	9.91481	495.741	Pico Green	Yes	Yes	1
542	USGS171		Langley Harbor, Washington	30	Washington	48.0411	-122.407	2017-11-17	-80C	Frozen	25	Pisaster ochraceus	Pyloric caeca	Asymptomatic	ZR Quick DNA Miniprep Plus	55.1	50	2.03797	101.899	Pico Green	Yes	Yes	1
544	USGS179		Langley Harbor, Washington	31	Washington	48.0411	-122.407	2017-11-17	-80C	Frozen	22	Pisaster ochraceus	Pyloric caeca	Asymptomatic	ZR Quick DNA Miniprep Plus	15.6	50	9.92916	496.458	Pico Green	Yes	Yes	1
546	USGS187		Langley Harbor, Washington	32	Washington	48.0411	-122.407	2017-11-17	-80C	Frozen	28	Pisaster ochraceus	Pyloric caeca	Asymptomatic	ZR Quick DNA Miniprep Plus	22.4	50	11.4477	572.384	Pico Green	Yes	Yes	1
548	USGS195		Langley Harbor, Washington	33	Washington	48.0411	-122.407	2017-11-17	-80C	Frozen	34	Pisaster ochraceus	Pyloric caeca	Asymptomatic	ZR Quick DNA Miniprep Plus	26.4	50	1.07156	53.5779	Pico Green	Yes	Yes	1
562	USGS280		Langley Harbor, Washington	34	Washington	48.0411	-122.407	2017-11-17	-80C	Frozen		Pisaster ochraceus	Pyloric caeca	Asymptomatic	ZR Quick DNA Miniprep Plus	56.7	50	7.62225	381.113	Pico Green	Yes	Yes	1
563	USGS286		Langley Harbor, Washington	35	Washington	48.0411	-122.407	2017-11-17	-80C	Frozen		Pisaster ochraceus	Pyloric caeca	Asymptomatic	ZR Quick DNA Miniprep Plus	63.1	50	25.0496	1252.48	Pico Green	Yes	Yes	1
564	USGS291		Langley Harbor, Washington	36	Washington	48.0411	-122.407	2017-11-17	-80C	Frozen		Pisaster ochraceus	Pyloric caeca	Asymptomatic	ZR Quick DNA Miniprep Plus	74.9	50	1.31962	65.9808	Pico Green	Yes	Yes	1
565	USGS297		Langley Harbor, Washington	37	Washington	48.0411	-122.407	2017-11-17	-80C	Frozen		Pisaster ochraceus	Pyloric caeca	Asymptomatic	ZR Quick DNA Miniprep Plus	23.9	50	20.8216	1041.08	Pico Green	Yes	Yes	1
566	USGS303		Langley Harbor, Washington	38	Washington	48.0411	-122.407	2017-11-17	-80C	Frozen		Pisaster ochraceus	Pyloric caeca	Asymptomatic	ZR Quick DNA Miniprep Plus	56.4	50	5.98837	299.419	Pico Green	Yes	Yes	1
567	USGS309		Langley Harbor, Washington	39	Washington	48.0411	-122.407	2017-11-17	-80C	Frozen		Pisaster ochraceus	Pyloric caeca	Asymptomatic	ZR Quick DNA Miniprep Plus	36	50	2.94458	147.229	Pico Green	Yes	Yes	1
568	USGS315		Langley Harbor, Washington	40	Washington	48.0411	-122.407	2017-11-17	-80C	Frozen		Pisaster ochraceus	Pyloric caeca	Asymptomatic	ZR Quick DNA Miniprep Plus	34	50	2.61769	130.884	Pico Green	Yes	Yes	1
569	USGS321		Langley Harbor, Washington	41	Washington	48.0411	-122.407	2017-11-17	-80C	Frozen		Pisaster ochraceus	Pyloric caeca	Asymptomatic	ZR Quick DNA Miniprep Plus	35.3	50	18.7226	936.128	Pico Green	Yes	Yes	1
570	USGS327		Langley Harbor, Washington	42	Washington	48.0411	-122.407	2017-11-17	-80C	Frozen		Pisaster ochraceus	Pyloric caeca	Asymptomatic	ZR Quick DNA Miniprep Plus	33.4	50	17.831	891.549	Pico Green	Yes	Yes	1
571	USGS334		Langley Harbor, Washington	43	Washington	48.0411	-122.407	2017-11-17	-80C	Frozen		Pisaster ochraceus	Pyloric caeca	Asymptomatic	ZR Quick DNA Miniprep Plus	54.5	50	1.96699	98.3493	Pico Green	Yes	Yes	1
572	USGS340		Langley Harbor, Washington	44	Washington	48.0411	-122.407	2017-11-17	-80C	Frozen		Pisaster ochraceus	Pyloric caeca	Asymptomatic	ZR Quick DNA Miniprep Plus	17.9	50	1.52844	76.422	Pico Green	Yes	Yes	1
573	USGS346		Langley Harbor, Washington	45	Washington	48.0411	-122.407	2017-11-17	-80C	Frozen		Pisaster ochraceus	Pyloric caeca	Asymptomatic	ZR Quick DNA Miniprep Plus	27.7	50	2.11119	105.559	Pico Green	Yes	Yes	1
574	USGS352		Langley Harbor, Washington	46	Washington	48.0411	-122.407	2017-11-17	-80C	Frozen		Pisaster ochraceus	Pyloric caeca	Asymptomatic	ZR Quick DNA Miniprep Plus	62.6	50	23.18	1159	Pico Green	Yes	Yes	1
575	USGS358		Langley Harbor, Washington	47	Washington	48.0411	-122.407	2017-11-17	-80C	Frozen		Pisaster ochraceus	Pyloric caeca	Asymptomatic	ZR Quick DNA Miniprep Plus	9.2	50	5.91016	295.508	Pico Green	Yes	Yes	1
300	M0D055234V		Lifeboat House		California	37.997	-122.979	21/Aug/2017	EtOH	EtOH	28	Pisaster ochraceus	Pyloric caeca	Asymptomatic	ZR Quick DNA Miniprep Plus	18	50	2.29443	114.721	Pico Green	No	No	0
301	M0D055236X		Lifeboat House		California	37.997	-122.979	21/Aug/2017	EtOH	EtOH	13.2	Pisaster ochraceus	Pyloric caeca	Asymptomatic	ZR Quick DNA Miniprep Plus	2.1	50	33.7369	1686.84	Pico Green	No	No	0
303	M0D057113C		Lifeboat House		California	37.997	-122.979	19/May/2019	EtOH	EtOH	13	Pisaster ochraceus	Pyloric caeca	Asymptomatic	ZR Quick DNA Miniprep Plus	10.8	50	40.7229	2036.15	Pico Green	No	No	0
304	M0D057114D		Lifeboat House		California	37.997	-122.979	19/May/2019	EtOH	EtOH	20.6	Pisaster ochraceus	Pyloric caeca	Asymptomatic	ZR Quick DNA Miniprep Plus	8.5	50	38.7435	1937.17	Pico Green	No	No	0
305	M0D057115E		Lifeboat House		California	37.997	-122.979	19/May/2019	EtOH	EtOH	19	Pisaster ochraceus	Pyloric caeca	Asymptomatic	ZR Quick DNA Miniprep Plus	12.2	50	37.0439	1852.19	Pico Green	No	No	0
306	M0D057116F		Lifeboat House		California	37.997	-122.979	19/May/2019	EtOH	EtOH	21	Pisaster ochraceus	Pyloric caeca	Asymptomatic	ZR Quick DNA Miniprep Plus	17.3	50	40.3627	2018.14	Pico Green	No	No	0
307	M0D057117G		Lifeboat House		California	37.997	-122.979	19/May/2019	EtOH	EtOH	20	Pisaster ochraceus	Pyloric caeca	Asymptomatic	ZR Quick DNA Miniprep Plus	8.8	50	38.7784	1938.92	Pico Green	No	No	0
308	M0D057125O		Lifeboat House		California	37.997	-122.979	19/May/2019	EtOH	EtOH	26.2	Pisaster ochraceus	Pyloric caeca	Asymptomatic	ZR Quick DNA Miniprep Plus	8.3	50	40.1375	2006.88	Pico Green	No	No	0
309	M0D057118H		Lifeboat House		California	37.997	-122.979	19/May/2019	EtOH	EtOH	17.6	Pisaster ochraceus	Pyloric caeca	Asymptomatic	ZR Quick DNA Miniprep Plus	2.7	50	36.1761	1808.8	Pico Green	Yes	Yes	1
310	M0D057119I		Lifeboat House		California	37.997	-122.979	19/May/2019	EtOH	EtOH	29.6	Pisaster ochraceus	Pyloric caeca	Asymptomatic	ZR Quick DNA Miniprep Plus	4.6	50	37.7214	1886.07	Pico Green	Yes	Yes	1
311	M0D057129S		Lifeboat House		California	37.997	-122.979	19/May/2019	EtOH	EtOH	27.6	Pisaster ochraceus	Pyloric caeca	Asymptomatic	ZR Quick DNA Miniprep Plus	16.5	50	37.4062	1870.31	Pico Green	Yes	Yes	1
302	M0D057112B		Lifeboat House		California	37.997	-122.979	19/May/2019	EtOH	EtOH	24	Pisaster ochraceus	Pyloric caeca	Symptomatic	ZR Quick DNA Miniprep Plus	8.1	50	36.2824	1814.12	Pico Green	No	No	0
117	AK03		Long Island	Williams	Alaska	58.0935	-135.473	2019-07-01	EtOH	EtOH		Evasterias troschelii	Pyloric caeca	Asymptomatic	ZR Quick DNA Miniprep Plus	15.7	50	38.5869	1929.35	Pico Green	No	No	0
118	AK04		Long Island	Williams	Alaska	58.0935	-135.473	2019-07-02	EtOH	EtOH		Evasterias troschelii	Pyloric caeca	Asymptomatic	ZR Quick DNA Miniprep Plus	10.7	50	38.0694	1903.47	Pico Green	No	No	0
119	AK05		Long Island	Williams	Alaska	58.0935	-135.473	2019-07-02	EtOH	EtOH		Evasterias troschelii	Pyloric caeca	Asymptomatic	ZR Quick DNA Miniprep Plus	14.6	50	33.157	1657.85	Pico Green	No	No	0
120	AK06		Long Island	Williams	Alaska	58.0935	-135.473	2019-07-02	EtOH	EtOH		Evasterias troschelii	Pyloric caeca	Asymptomatic	ZR Quick DNA Miniprep Plus	19.5	50	38.4885	1924.43	Pico Green	No	No	0
121	AK07		Long Island	Williams	Alaska	58.0935	-135.473	2019-07-02	EtOH	EtOH		Evasterias troschelii	Pyloric caeca	Asymptomatic	ZR Quick DNA Miniprep Plus	23.4	50	36.5467	1827.34	Pico Green	No	No	0
122	AK08		Long Island	Williams	Alaska	58.0935	-135.473	2019-07-02	EtOH	EtOH		Evasterias troschelii	Pyloric caeca	Asymptomatic	ZR Quick DNA Miniprep Plus	24.8	50	34.4932	1724.66	Pico Green	No	No	0
123	AK09		Long Island	Williams	Alaska	58.0935	-135.473	2019-07-02	EtOH	EtOH		Evasterias troschelii	Pyloric caeca	Asymptomatic	ZR Quick DNA Miniprep Plus	25	50	32.003	1600.15	Pico Green	No	No	0
124	AK10		Long Island	Williams	Alaska	58.0935	-135.473	2019-07-02	EtOH	EtOH		Evasterias troschelii	Pyloric caeca	Asymptomatic	ZR Quick DNA Miniprep Plus	6.8	50	39.0658	1953.29	Pico Green	No	No	0
125	AK11		Long Island	Williams	Alaska	58.0935	-135.473	2019-07-02	EtOH	EtOH		Evasterias troschelii	Pyloric caeca	Asymptomatic	ZR Quick DNA Miniprep Plus	20.1	50	35.0809	1754.04	Pico Green	No	No	0
128	AK61		Long Island	Williams	Alaska	58.0935	-135.473	2019-08-08	EtOH	EtOH		Evasterias troschelii	Pyloric caeca	Asymptomatic	ZR Quick DNA Miniprep Plus	9.9	50	47.0487	2352.43	Pico Green	No	No	0
130	AK63		Long Island	Williams	Alaska	58.0935	-135.473	2019-08-08	EtOH	EtOH		Evasterias troschelii	Pyloric caeca	Asymptomatic	ZR Quick DNA Miniprep Plus	10.8	50	47.4906	2374.53	Pico Green	No	No	0
132	AK58		Long Island	Williams	Alaska	58.0935	-135.473	2019-08-08	EtOH	EtOH		Evasterias troschelii	Pyloric caeca	Asymptomatic	ZR Quick DNA Miniprep Plus	12.1	50	44.522	2226.1	Pico Green	Yes	Failed	1
129	AK62		Long Island	Williams	Alaska	58.0935	-135.473	2019-08-08	EtOH	EtOH		Leptasterias spp	Pyloric caeca	Asymptomatic	ZR Quick DNA Miniprep Plus	29.8	50	46.1822	2309.11	Pico Green	No	No	0
131	AK64		Long Island	Williams	Alaska	58.0935	-135.473	2019-08-08	EtOH	EtOH		Leptasterias spp	Pyloric caeca	Asymptomatic	ZR Quick DNA Miniprep Plus	12.7	50	49.2202	2461.01	Pico Green	No	No	0
126	AK59		Long Island	Williams	Alaska	58.0935	-135.473	2019-08-08	EtOH	EtOH		Leptasterias spp	Pyloric caeca	Symptomatic	ZR Quick DNA Miniprep Plus	15	50	42.3918	2119.59	Pico Green	No	No	0
127	AK60		Long Island	Williams	Alaska	58.0935	-135.473	2019-08-08	EtOH	EtOH		Leptasterias spp	Pyloric caeca	Symptomatic	ZR Quick DNA Miniprep Plus	13.2	50	43.0743	2153.71	Pico Green	No	No	0
312	M0D055219G		McClures Beach		California	38.182	-122.966	19/Aug/2017	EtOH	EtOH	2.7	Pisaster ochraceus	Pyloric caeca	Asymptomatic	ZR Quick DNA Miniprep Plus	0.4	50	2.37292	118.646	Pico Green	No	No	0
313	M0D055220H		McClures Beach		California	38.182	-122.966	19/Aug/2017	EtOH	EtOH	3.42	Pisaster ochraceus	Pyloric caeca	Asymptomatic	ZR Quick DNA Miniprep Plus	0.6	50	0.688022	34.4011	Pico Green	No	No	0
314	M0D055221I		McClures Beach		California	38.182	-122.966	19/Aug/2017	EtOH	EtOH	2.6	Pisaster ochraceus	Pyloric caeca	Asymptomatic	ZR Quick DNA Miniprep Plus	0.7	50	0.635746	31.7873	Pico Green	No	No	0
315	M0D055222J		McClures Beach		California	38.182	-122.966	19/Aug/2017	EtOH	EtOH	8.6	Pisaster ochraceus	Pyloric caeca	Asymptomatic	ZR Quick DNA Miniprep Plus	0.6	50	1.62135	81.0677	Pico Green	No	No	0
316	M0D055224L		McClures Beach		California	38.182	-122.966	19/Aug/2017	EtOH	EtOH	9.6	Pisaster ochraceus	Pyloric caeca	Asymptomatic	ZR Quick DNA Miniprep Plus	1.2	50	24.711	1235.55	Pico Green	No	No	0
317	M0D055225M		McClures Beach		California	38.182	-122.966	19/Aug/2017	EtOH	EtOH	24.6	Pisaster ochraceus	Pyloric caeca	Asymptomatic	ZR Quick DNA Miniprep Plus	9.7	50	1.58359	79.1796	Pico Green	No	No	0
318	M0D055226N		McClures Beach		California	38.182	-122.966	19/Aug/2017	EtOH	EtOH	20.6	Pisaster ochraceus	Pyloric caeca	Asymptomatic	ZR Quick DNA Miniprep Plus	5.1	50	25.0573	1252.87	Pico Green	No	No	0
319	M0D055227O		McClures Beach		California	38.182	-122.966	19/Aug/2017	EtOH	EtOH	17.7	Pisaster ochraceus	Pyloric caeca	Asymptomatic	ZR Quick DNA Miniprep Plus	7.7	50	5.32872	266.436	Pico Green	No	No	0
320	M0D055229Q		McClures Beach		California	38.182	-122.966	19/Aug/2017	EtOH	EtOH	40	Pisaster ochraceus	Pyloric caeca	Asymptomatic	ZR Quick DNA Miniprep Plus	1	50	18.4597	922.987	Pico Green	No	No	0
321	M0D055232T		McClures Beach		California	38.182	-122.966	19/Aug/2017	EtOH	EtOH	22.6	Pisaster ochraceus	Pyloric caeca	Asymptomatic	ZR Quick DNA Miniprep Plus	1.4	50	0.810058	40.5029	Pico Green	No	No	0
322	M0D055223K		McClures Beach		California	38.182	-122.966	19/Aug/2017	EtOH	EtOH	13.4	Pisaster ochraceus	Pyloric caeca	Asymptomatic	ZR Quick DNA Miniprep Plus	4.2	50	1.26652	63.3262	Pico Green	Yes	Yes	1
323	M0D055228P		McClures Beach		California	38.182	-122.966	19/Aug/2017	EtOH	EtOH	42.4	Pisaster ochraceus	Pyloric caeca	Asymptomatic	ZR Quick DNA Miniprep Plus	12.6	50	2.81448	140.724	Pico Green	Yes	Yes	1
324	M0D055230R		McClures Beach		California	38.182	-122.966	19/Aug/2017	EtOH	EtOH	33	Pisaster ochraceus	Pyloric caeca	Asymptomatic	ZR Quick DNA Miniprep Plus	6.4	50	27.7737	1388.69	Pico Green	Yes	Yes	1
325	M0D055231S		McClures Beach		California	38.182	-122.966	19/Aug/2017	EtOH	EtOH	30	Pisaster ochraceus	Pyloric caeca	Asymptomatic	ZR Quick DNA Miniprep Plus	12.4	50	19.0264	951.318	Pico Green	Yes	Yes	1
326	M0D055233U		McClures Beach		California	38.182	-122.966	19/Aug/2017	EtOH	EtOH	19	Pisaster ochraceus	Pyloric caeca	Symptomatic	ZR Quick DNA Miniprep Plus	6.7	50	27.4402	1372.01	Pico Green	Yes	Yes	1
327	SC10		Mitchell Cove, CA		California	36.9517	-122.04	2018-06-28	-80C	Frozen	NA	Pisaster ochraceus	Pyloric caeca	Symptomatic	ZR Quick DNA Miniprep Plus	36	50	0	0	Pico Green	No	No	0
328	SC11		Mitchell Cove, CA		California	36.9517	-122.04	2018-06-25	-80C	Frozen	NA	Pisaster ochraceus	Pyloric caeca	Symptomatic	ZR Quick DNA Miniprep Plus	33.6	50	0.354568	17.7284	Pico Green	No	No	0
329	SC12		Mitchell Cove, CA		California	36.9517	-122.04	2018-06-25	-80C	Frozen	NA	Pisaster ochraceus	Pyloric caeca	Symptomatic	ZR Quick DNA Miniprep Plus	32.8	50	3.30156	165.078	Pico Green	No	No	0
330	SC14		Mitchell Cove, CA		California	36.9517	-122.04	2018-06-25	-80C	Frozen	NA	Pisaster ochraceus	Pyloric caeca	Symptomatic	ZR Quick DNA Miniprep Plus	12.5	50	0	0	Pico Green	No	No	0
331	SC16		Mitchell Cove, CA		California	36.9517	-122.04	2018-06-25	-80C	Frozen	NA	Pisaster ochraceus	Pyloric caeca	Symptomatic	ZR Quick DNA Miniprep Plus	14.6	50	9.43842	471.921	Pico Green	No	No	0
332	SC20		Mitchell Cove, CA		California	36.9517	-122.04	2018-06-25	-80C	Frozen	NA	Pisaster ochraceus	Pyloric caeca	Symptomatic	ZR Quick DNA Miniprep Plus	16.5	50	1.56005	78.0027	Pico Green	No	No	0
333	SC21		Mitchell Cove, CA		California	36.9517	-122.04	2018-06-25	-80C	Frozen	NA	Pisaster ochraceus	Pyloric caeca	Symptomatic	ZR Quick DNA Miniprep Plus	21.3	50	7.3239	366.195	Pico Green	No	No	0
334	SC24		Mitchell Cove, CA		California	36.9517	-122.04	2018-06-25	-80C	Frozen	NA	Pisaster ochraceus	Pyloric caeca	Symptomatic	ZR Quick DNA Miniprep Plus	19.9	50	17.3075	865.375	Pico Green	No	No	0
335	SC29		Mitchell Cove, CA		California	36.9517	-122.04	2018-06-25	-80C	Frozen	NA	Pisaster ochraceus	Pyloric caeca	Symptomatic	ZR Quick DNA Miniprep Plus	28.8	50	5.40926	270.463	Pico Green	No	No	0
336	SC30		Mitchell Cove, CA		California	36.9517	-122.04	2018-06-25	-80C	Frozen	NA	Pisaster ochraceus	Pyloric caeca	Symptomatic	ZR Quick DNA Miniprep Plus	29.2	50	23.2537	1162.69	Pico Green	No	No	0
337	SC36		Mitchell Cove, CA		California	36.9517	-122.04	2018-06-25	-80C	Frozen	NA	Pisaster ochraceus	Pyloric caeca	Symptomatic	ZR Quick DNA Miniprep Plus	21.5	50	0	0	Pico Green	No	No	0
338	SC39		Mitchell Cove, CA		California	36.9517	-122.04	2018-06-25	-80C	Frozen	NA	Pisaster ochraceus	Pyloric caeca	Symptomatic	ZR Quick DNA Miniprep Plus	28.2	50	27.4449	1372.25	Pico Green	No	No	0
339	SC7		Mitchell Cove, CA		California	36.9517	-122.04	2018-06-25	-80C	Frozen	NA	Pisaster ochraceus	Pyloric caeca	Symptomatic	ZR Quick DNA Miniprep Plus	10.1	50	0	0	Pico Green	No	No	0
340	SC8		Mitchell Cove, CA		California	36.9517	-122.04	2018-06-25	-80C	Frozen	NA	Pisaster ochraceus	Pyloric caeca	Symptomatic	ZR Quick DNA Miniprep Plus	21	50	0	0	Pico Green	No	No	0
341	SC9		Mitchell Cove, CA		California	36.9517	-122.04	2018-06-28	-80C	Frozen	NA	Pisaster ochraceus	Pyloric caeca	Symptomatic	ZR Quick DNA Miniprep Plus	41	50	0	0	Pico Green	No	No	0
348	SC33		Mitchell Cove, CA		California	36.9517	-122.04	2018-06-25	-80C	Frozen	NA	Pisaster ochraceus	Pyloric caeca	Symptomatic	ZR Quick DNA Miniprep Plus	29.7	50	7.04357	352.178	Pico Green	Yes	Failed	1
349	SC40		Mitchell Cove, CA		California	36.9517	-122.04	2018-06-25	-80C	Frozen	NA	Pisaster ochraceus	Pyloric caeca	Symptomatic	ZR Quick DNA Miniprep Plus	29.9	50	0	0	Pico Green	Yes	Failed	1
342	SC18		Mitchell Cove, CA		California	36.9517	-122.04	2018-06-25	-80C	Frozen	NA	Pisaster ochraceus	Pyloric caeca	Symptomatic	ZR Quick DNA Miniprep Plus	35	50	8.45166	422.583	Pico Green	Yes	Yes	1
343	SC19		Mitchell Cove, CA		California	36.9517	-122.04	2018-06-25	-80C	Frozen	NA	Pisaster ochraceus	Pyloric caeca	Symptomatic	ZR Quick DNA Miniprep Plus	18.7	50	0.196019	9.80094	Pico Green	Yes	Yes	1
344	SC25		Mitchell Cove, CA		California	36.9517	-122.04	2018-06-25	-80C	Frozen	NA	Pisaster ochraceus	Pyloric caeca	Symptomatic	ZR Quick DNA Miniprep Plus	22.5	50	0.291793	14.5897	Pico Green	Yes	Yes	1
345	SC26		Mitchell Cove, CA		California	36.9517	-122.04	2018-06-25	-80C	Frozen	NA	Pisaster ochraceus	Pyloric caeca	Symptomatic	ZR Quick DNA Miniprep Plus	19	50	0	0	Pico Green	Yes	Yes	1
346	SC28		Mitchell Cove, CA		California	36.9517	-122.04	2018-06-25	-80C	Frozen	NA	Pisaster ochraceus	Pyloric caeca	Symptomatic	ZR Quick DNA Miniprep Plus	16.7	50	2.63825	131.913	Pico Green	Yes	Yes	1
347	SC32		Mitchell Cove, CA		California	36.9517	-122.04	2018-06-25	-80C	Frozen	NA	Pisaster ochraceus	Pyloric caeca	Symptomatic	ZR Quick DNA Miniprep Plus	16.5	50	3.02819	151.41	Pico Green	Yes	Yes	1
350	MBL11		Municipal Wharf, Monterey		California	36.6056	-121.889	2019-05-05	-80C	Frozen	16	Patiria miniata	Pyloric caeca	Asymptomatic	ZR Quick DNA Miniprep Plus	24.8	50	0.54368	27.184	Pico Green	No	No	0
351	MBL12		Municipal Wharf, Monterey		California	36.6056	-121.889	2019-05-05	-80C	Frozen	17	Patiria miniata	Pyloric caeca	Asymptomatic	ZR Quick DNA Miniprep Plus	37.1	50	4.39507	219.753	Pico Green	No	No	0
352	MBL13		Municipal Wharf, Monterey		California	36.6056	-121.889	2019-05-05	-80C	Frozen	20	Patiria miniata	Pyloric caeca	Asymptomatic	ZR Quick DNA Miniprep Plus	17.2	50	23.4991	1174.95	Pico Green	No	No	0
353	MBL14		Municipal Wharf, Monterey		California	36.6056	-121.889	2019-05-05	-80C	Frozen	14	Patiria miniata	Pyloric caeca	Asymptomatic	ZR Quick DNA Miniprep Plus	28.9	50	0.361131	18.0565	Pico Green	No	No	0
354	MBL15		Municipal Wharf, Monterey		California	36.6056	-121.889	2019-05-05	-80C	Frozen	15	Patiria miniata	Pyloric caeca	Asymptomatic	ZR Quick DNA Miniprep Plus	30.8	50	0.714257	35.7129	Pico Green	No	No	0
355	MBL16		Municipal Wharf, Monterey		California	36.6056	-121.889	2019-05-05	-80C	Frozen	16	Patiria miniata	Pyloric caeca	Asymptomatic	ZR Quick DNA Miniprep Plus	40.8	50	25.5686	1278.43	Pico Green	No	No	0
356	M0D056996P		Phillips Gulch		California	38.587	-123.342	Februrary 2019	EtOH	EtOH	25	Pisaster ochraceus	Pyloric caeca	Asymptomatic	ZR Quick DNA Miniprep Plus	12.8	50	30.0615	1503.07	Pico Green	No	No	0
365	M0D057002V		Phillips Gulch		California	38.525	-123.268	Februrary 2019	EtOH	EtOH	25.8	Pisaster ochraceus	Pyloric caeca	Asymptomatic	ZR Quick DNA Miniprep Plus	25.9	50	28.4066	1420.33	Pico Green	Yes	Failed	1
357	M0D056982B		Phillips Gulch		California	38.587	-123.342	Februrary 2019	EtOH	EtOH	3.6	Pisaster ochraceus	Pyloric caeca	Asymptomatic	ZR Quick DNA Miniprep Plus	15.3	50	25.9664	1298.32	Pico Green	Yes	Yes	1
358	M0D056994N		Phillips Gulch		California	38.587	-123.342	Februrary 2019	EtOH	EtOH	26.4	Pisaster ochraceus	Pyloric caeca	Asymptomatic	ZR Quick DNA Miniprep Plus	17.4	50	30.3365	1516.82	Pico Green	Yes	Yes	1
359	M0D056995O		Phillips Gulch		California	38.587	-123.342	Februrary 2019	EtOH	EtOH	17.4	Pisaster ochraceus	Pyloric caeca	Asymptomatic	ZR Quick DNA Miniprep Plus	16.2	50	29.6768	1483.84	Pico Green	Yes	Yes	1
360	M0D056997Q		Phillips Gulch		California	38.587	-123.342	Februrary 2019	EtOH	EtOH	20.2	Pisaster ochraceus	Pyloric caeca	Asymptomatic	ZR Quick DNA Miniprep Plus	19.9	50	30.4761	1523.81	Pico Green	Yes	Yes	1
361	M0D056998R		Phillips Gulch		California	38.587	-123.342	Februrary 2019	EtOH	EtOH	25.8	Pisaster ochraceus	Pyloric caeca	Asymptomatic	ZR Quick DNA Miniprep Plus	14.3	50	29.7471	1487.36	Pico Green	Yes	Yes	1
362	M0D056999S		Phillips Gulch		California	38.587	-123.342	Februrary 2019	EtOH	EtOH	20	Pisaster ochraceus	Pyloric caeca	Asymptomatic	ZR Quick DNA Miniprep Plus	32.7	50	30.1556	1507.78	Pico Green	Yes	Yes	1
363	M0D057000T		Phillips Gulch		California	38.525	-123.268	Februrary 2019	EtOH	EtOH	28.4	Pisaster ochraceus	Pyloric caeca	Asymptomatic	ZR Quick DNA Miniprep Plus	4.5	50	25.9515	1297.57	Pico Green	Yes	Yes	1
364	M0D057001U		Phillips Gulch		California	38.525	-123.268	Februrary 2019	EtOH	EtOH	27.2	Pisaster ochraceus	Pyloric caeca	Asymptomatic	ZR Quick DNA Miniprep Plus	48.8	50	27.4134	1370.67	Pico Green	Yes	Yes	1
579	FHLP31		Pile Point, San Juan Island, WA		Washington	48.482	-123.095	2014-07-13	-20C	Frozen	15	Pisaster ochraceus	Arm	Asymptomatic	NA	NA	50	12.8	640	Pico Green	No	No	0
580	FHLP32		Pile Point, San Juan Island, WA		Washington	48.482	-123.095	2014-07-13	-20C	Frozen	14	Pisaster ochraceus	Arm	Asymptomatic	NA	NA	50	15.2	760	Pico Green	No	No	0
581	FHLP33		Pile Point, San Juan Island, WA		Washington	48.482	-123.095	2014-07-13	-20C	Frozen	13.7	Pisaster ochraceus	Arm	Asymptomatic	NA	NA	50	11.4	570	Pico Green	No	No	0
582	FHLP34		Pile Point, San Juan Island, WA		Washington	48.482	-123.095	2014-07-13	-20C	Frozen	12.2	Pisaster ochraceus	Arm	Asymptomatic	NA	NA	50	15.1	755	Pico Green	No	No	0
583	FHLP35		Pile Point, San Juan Island, WA		Washington	48.482	-123.095	2014-07-13	-20C	Frozen	14.8	Pisaster ochraceus	Arm	Asymptomatic	NA	NA	50	24.3	1215	Pico Green	No	No	0
584	FHLP36		Point Caution, San Juan Island, WA		Washington	48.5622	-123.017	2014-07-14	-20C	Frozen	12	Pisaster ochraceus	Arm	Asymptomatic	NA	NA	50	25.2	1260	Pico Green	No	No	0
585	FHLP37		Point Caution, San Juan Island, WA		Washington	48.5622	-123.017	2014-07-14	-20C	Frozen	11.5	Pisaster ochraceus	Arm	Asymptomatic	NA	NA	50	7.5	375	Pico Green	No	No	0
586	FHLP38		Point Caution, San Juan Island, WA		Washington	48.5622	-123.017	2014-07-14	-20C	Frozen	11.9	Pisaster ochraceus	Arm	Asymptomatic	NA	NA	50	32.3	1615	Pico Green	No	No	0
592	FHLP39		Point Caution, San Juan Island, WA		Washington	48.5622	-123.017	2014-07-14	-20C	Frozen	10.8	Pisaster ochraceus	Arm	Asymptomatic	NA	NA	50	53.6	2680	Pico Green	Yes	Yes	1
593	FHLP40		Point Caution, San Juan Island, WA		Washington	48.5622	-123.017	2014-07-14	-20C	Frozen	12.1	Pisaster ochraceus	Arm	Asymptomatic	NA	NA	50	46.9	2345	Pico Green	Yes	Yes	1
587	FHLP59		Point Caution, San Juan Island, WA		Washington	48.5622	-123.017	2014-07-14	-20C	Frozen	10.9	Pisaster ochraceus	Arm	Symptomatic	NA	NA	50	51.8	2590	Pico Green	No	No	0
588	FHLP60		Point Caution, San Juan Island, WA		Washington	48.5622	-123.017	2014-07-14	-20C	Frozen	12.5	Pisaster ochraceus	Arm	Symptomatic	NA	NA	50	20.7	1035	Pico Green	No	No	0
589	FHLP61		Point Caution, San Juan Island, WA		Washington	48.5622	-123.017	2014-07-14	-20C	Frozen	9.1	Pisaster ochraceus	Arm	Symptomatic	NA	NA	50	31.7	1585	Pico Green	No	No	0
590	FHLP62		Point Caution, San Juan Island, WA		Washington	48.5622	-123.017	2014-07-14	-20C	Frozen	11.6	Pisaster ochraceus	Arm	Symptomatic	NA	NA	50	38.5	1925	Pico Green	No	No	0
591	FHLP63		Point Caution, San Juan Island, WA		Washington	48.5622	-123.017	2014-07-14	-20C	Frozen	9.3	Pisaster ochraceus	Arm	Symptomatic	NA	NA	50	72.8	3640	Pico Green	No	No	0
596	SJ013		Point George		Washington	48.5614	-122.989	2019-08-30	EtOH	EtOH	19.3	Dermasterias imbricata	Pyloric caeca	Asymptomatic	ZR Quick DNA Miniprep Plus	3.2	50	22.3013	1115.07	Pico Green	No	No	0
600	SJ017		Point George		Washington	48.5614	-122.989	2019-08-30	EtOH	EtOH	32	Dermasterias imbricata	Pyloric caeca	Asymptomatic	ZR Quick DNA Miniprep Plus	8.8	50	24.7778	1238.89	Pico Green	No	No	0
598	SJ015		Point George		Washington	48.5614	-122.989	2019-08-30	EtOH	EtOH	9.1	Henricia sp.	Pyloric caeca	Asymptomatic	ZR Quick DNA Miniprep Plus	3.8	50	30.5337	1526.69	Pico Green	No	No	0
599	SJ016		Point George		Washington	48.5614	-122.989	2019-08-30	EtOH	EtOH	6.7	Henricia sp.	Pyloric caeca	Asymptomatic	ZR Quick DNA Miniprep Plus	2.2	50	28.7786	1438.93	Pico Green	No	No	0
595	SJ012		Point George		Washington	48.5614	-122.989	2019-08-30	EtOH	EtOH	9	Henricia sp.	Pyloric caeca	Symptomatic	ZR Quick DNA Miniprep Plus	2	50	28.5696	1428.48	Pico Green	No	No	0
597	SJ014		Point George		Washington	48.5614	-122.989	2019-08-30	EtOH	EtOH	31	Orthasterias koehleri	Pyloric caeca	Asymptomatic	ZR Quick DNA Miniprep Plus	4.6	50	15.2311	761.557	Pico Green	No	No	0
594	SJ011		Point George		Washington	48.5614	-122.989	2019-08-30	EtOH	EtOH	42	Solaster stimpsoni	Pyloric caeca	Asymptomatic	ZR Quick DNA Miniprep Plus	3.3	50	23.1477	1157.38	Pico Green	No	No	0
609	ONP054		Point of Archives		Washington	48.2418	-124.708	2019-06-07	EtOH	EtOH	13	Dermasterias imbricata	Tube feet	Asymptomatic	ZR Quick DNA Miniprep Plus	11.8	50	36.063	1803.15	Pico Green	No	No	0
610	ONP055		Point of Archives		Washington	48.2418	-124.708	2019-06-07	EtOH	EtOH	16	Dermasterias imbricata	Tube feet	Asymptomatic	ZR Quick DNA Miniprep Plus	10.6	50	33.1852	1659.26	Pico Green	No	No	0
611	ONP056		Point of Archives		Washington	48.2418	-124.708	2019-06-07	EtOH	EtOH	14	Dermasterias imbricata	Tube feet	Asymptomatic	ZR Quick DNA Miniprep Plus	13.7	50	30.1884	1509.42	Pico Green	No	No	0
612	ONP057		Point of Archives		Washington	48.2418	-124.708	2019-06-07	EtOH	EtOH	16	Dermasterias imbricata	Tube feet	Asymptomatic	ZR Quick DNA Miniprep Plus	8.6	50	32.6602	1633.01	Pico Green	No	No	0
613	ONP058		Point of Archives		Washington	48.2418	-124.708	2019-06-07	EtOH	EtOH	18	Dermasterias imbricata	Tube feet	Asymptomatic	ZR Quick DNA Miniprep Plus	39	50	34.3999	1719.99	Pico Green	No	No	0	8
614	ONP059		Point of Archives		Washington	48.2418	-124.708	2019-06-07	EtOH	EtOH	16	Dermasterias imbricata	Tube feet	Asymptomatic	ZR Quick DNA Miniprep Plus	13.8	50	35.1987	1759.93	Pico Green	No	No	0	31
615	ONP060		Point of Archives		Washington	48.2418	-124.708	2019-06-07	EtOH	EtOH	NA	Henricia sp.	Arm	Asymptomatic	ZR Quick DNA Miniprep Plus	31.3	50	31.8965	1594.83	Pico Green	No	No	0
604	ONP049		Point of Archives		Washington	48.2418	-124.708	2019-06-07	EtOH	EtOH	NA	Leptasterias spp	Arm	Asymptomatic	ZR Quick DNA Miniprep Plus	25.9	50	35.2254	1761.27	Pico Green	No	No	0
605	ONP050		Point of Archives		Washington	48.2418	-124.708	2019-06-07	EtOH	EtOH	NA	Leptasterias spp	Arm	Asymptomatic	ZR Quick DNA Miniprep Plus	26.1	50	31.6694	1583.47	Pico Green	No	No	0
606	ONP051		Point of Archives		Washington	48.2418	-124.708	2019-06-07	EtOH	EtOH	2	Leptasterias spp	Arm	Asymptomatic	ZR Quick DNA Miniprep Plus	26.9	50	30.5489	1527.44	Pico Green	No	No	0
607	ONP052		Point of Archives		Washington	48.2418	-124.708	2019-06-07	EtOH	EtOH	4	Leptasterias spp	Arm	Asymptomatic	ZR Quick DNA Miniprep Plus	32.1	50	34.0656	1703.28	Pico Green	No	No	0
608	ONP053		Point of Archives		Washington	48.2418	-124.708	2019-06-07	EtOH	EtOH	3	Leptasterias spp	Arm	Asymptomatic	ZR Quick DNA Miniprep Plus	16.6	50	35.5548	1777.74	Pico Green	No	No	0
601	ONP042		Point of Archives		Washington	48.2418	-124.708	2019-06-07	EtOH	EtOH	20	Pisaster ochraceus	Pyloric caeca	Asymptomatic	ZR Quick DNA Miniprep Plus	47.1	50	32.9429	1647.14	Pico Green	No	No	0
602	ONP046		Point of Archives		Washington	48.2418	-124.708	2019-06-07	EtOH	EtOH	22	Pisaster ochraceus	Pyloric caeca	Asymptomatic	ZR Quick DNA Miniprep Plus	25.5	50	32.2112	1610.56	Pico Green	No	No	0
603	ONP048		Point of Archives		Washington	48.2418	-124.708	2019-06-07	EtOH	EtOH	16	Pisaster ochraceus	Pyloric caeca	Asymptomatic	ZR Quick DNA Miniprep Plus	35.9	50	44.8406	2242.03	Pico Green	No	No	0
616	ONP037		Point of Archives		Washington	48.2418	-124.708	2019-06-07	EtOH	EtOH	11	Pisaster ochraceus	Tube feet	Asymptomatic	ZR Quick DNA Miniprep Plus	10.9	50	35.1324	1756.62	Pico Green	Yes	Yes	1
617	ONP040		Point of Archives		Washington	48.2418	-124.708	2019-06-07	EtOH	EtOH	12	Pisaster ochraceus	Pyloric caeca	Asymptomatic	ZR Quick DNA Miniprep Plus	19.6	50	30.1006	1505.03	Pico Green	Yes	Yes	1
618	ONP044		Point of Archives		Washington	48.2418	-124.708	2019-06-07	EtOH	EtOH	14	Pisaster ochraceus	Pyloric caeca	Asymptomatic	ZR Quick DNA Miniprep Plus	21.3	50	33.3827	1669.14	Pico Green	Yes	Yes	1
198	KTN482		Refuge Cove, Ketchikan AK		Alaska	55.4046	-131.744	2017-02-11	-80C	Frozen	24	Evasterias troschelii	Pyloric caeca	Asymptomatic	ZR Duet DNA/RNA Miniprep	48.5	30	47.5	1425	Pico Green	No	No	0
619	SJ018		Rosario Wall		Washington	48.6432	-122.874	2019-10-08	EtOH	EtOH	25	Dermasterias imbricata	Pyloric caeca	Asymptomatic	ZR Quick DNA Miniprep Plus	10.8	50	25.2052	1260.26	Pico Green	No	No	0
622	SJ022		Rosario Wall		Washington	48.6432	-122.874	2019-10-08	EtOH	EtOH	18.5	Dermasterias imbricata	Pyloric caeca	Asymptomatic	ZR Quick DNA Miniprep Plus	2.3	50	18.4434	922.17	Pico Green	No	No	0
626	SJ026		Rosario Wall		Washington	48.6432	-122.874	2019-10-08	EtOH	EtOH	19	Dermasterias imbricata	Pyloric caeca	Asymptomatic	ZR Quick DNA Miniprep Plus	2.2	50	27.67	1383.5	Pico Green	No	No	0
627	SJ027		Rosario Wall		Washington	48.6432	-122.874	2019-10-08	EtOH	EtOH	19	Dermasterias imbricata	Pyloric caeca	Asymptomatic	ZR Quick DNA Miniprep Plus	3.8	50	29.4218	1471.09	Pico Green	No	No	0
629	SJ029		Rosario Wall		Washington	48.6432	-122.874	2019-10-08	EtOH	EtOH	17	Dermasterias imbricata	Pyloric caeca	Asymptomatic	ZR Quick DNA Miniprep Plus	2.4	50	27.8682	1393.41	Pico Green	No	No	0
631	SJ021		Rosario Wall		Washington	48.6432	-122.874	2019-10-08	EtOH	EtOH	23.5	Dermasterias imbricata	Pyloric caeca	Asymptomatic	ZR Quick DNA Miniprep Plus	2.6	50	17.1986	859.93	Pico Green	Yes	Yes	1
620	SJ019		Rosario Wall		Washington	48.6432	-122.874	2019-10-08	EtOH	EtOH	20.5	Evasterias troschelii	Pyloric caeca	Asymptomatic	ZR Quick DNA Miniprep Plus	3.8	50	26.3283	1316.42	Pico Green	No	No	0
621	SJ020		Rosario Wall		Washington	48.6432	-122.874	2019-10-08	EtOH	EtOH	25	Evasterias troschelii	Pyloric caeca	Asymptomatic	ZR Quick DNA Miniprep Plus	2.1	50	22.0336	1101.68	Pico Green	No	No	0
623	SJ023		Rosario Wall		Washington	48.6432	-122.874	2019-10-08	EtOH	EtOH	25	Evasterias troschelii	Pyloric caeca	Asymptomatic	ZR Quick DNA Miniprep Plus	5.4	50	27.0151	1350.75	Pico Green	No	No	0
630	SJ030		Rosario Wall		Washington	48.6432	-122.874	2019-10-08	EtOH	EtOH	28	Evasterias troschelii	Pyloric caeca	Asymptomatic	ZR Quick DNA Miniprep Plus	8.7	50	29.9032	1495.16	Pico Green	No	No	0
624	SJ024		Rosario Wall		Washington	48.6432	-122.874	2019-10-08	EtOH	EtOH	16.5	Henricia sp.	Pyloric caeca	Asymptomatic	ZR Quick DNA Miniprep Plus	3.5	50	23.5136	1175.68	Pico Green	No	No	0
625	SJ025		Rosario Wall		Washington	48.6432	-122.874	2019-10-08	EtOH	EtOH	13.5	Henricia sp.	Pyloric caeca	Symptomatic	ZR Quick DNA Miniprep Plus	1.9	50	7.808	390.4	Pico Green	No	No	0
628	SJ028		Rosario Wall		Washington	48.6432	-122.874	2019-10-08	EtOH	EtOH	22	Pisaster ochraceus	Pyloric caeca	Asymptomatic	ZR Quick DNA Miniprep Plus	10.5	50	26.7596	1337.98	Pico Green	No	No	0
366	MBL06		San Pedro		California	33.7001	-118.254	2019-05-05	-80C	Frozen	15	Patiria miniata	Pyloric caeca	Asymptomatic	ZR Quick DNA Miniprep Plus	31	50	24.1191	1205.96	Pico Green	No	No	0
367	MBL07		San Pedro		California	33.7001	-118.254	2019-05-05	-80C	Frozen	15	Patiria miniata	Pyloric caeca	Asymptomatic	ZR Quick DNA Miniprep Plus	23.4	50	31.1713	1558.56	Pico Green	No	No	0
368	MBL08		San Pedro		California	33.7001	-118.254	2019-05-05	-80C	Frozen	13	Patiria miniata	Pyloric caeca	Asymptomatic	ZR Quick DNA Miniprep Plus	92.4	50	6.83668	341.834	Pico Green	No	No	0
369	MBL09		San Pedro		California	33.7001	-118.254	2019-05-05	-80C	Frozen	18	Patiria miniata	Pyloric caeca	Asymptomatic	ZR Quick DNA Miniprep Plus	50.4	50	1.01681	50.8405	Pico Green	No	No	0
370	MBL10		San Pedro		California	33.7001	-118.254	2019-05-05	-80C	Frozen	13	Patiria miniata	Pyloric caeca	Asymptomatic	ZR Quick DNA Miniprep Plus	56.5	50	33.2767	1663.84	Pico Green	No	No	0
371	MBL17		San Pedro		California	33.7001	-118.254	2019-05-05	-80C	Frozen	16	Patiria miniata	Pyloric caeca	Asymptomatic	ZR Quick DNA Miniprep Plus	34.5	50	31.9371	1596.85	Pico Green	No	No	0
372	MBL18		San Pedro		California	33.7001	-118.254	2019-05-05	-80C	Frozen	16	Patiria miniata	Pyloric caeca	Asymptomatic	ZR Quick DNA Miniprep Plus	40.8	50	0.617249	30.8625	Pico Green	No	No	0
373	MBL19		San Pedro		California	33.7001	-118.254	2019-05-05	-80C	Frozen	14	Patiria miniata	Pyloric caeca	Asymptomatic	ZR Quick DNA Miniprep Plus	25.6	50	7.60489	380.245	Pico Green	No	No	0
374	MBL20		San Pedro		California	33.7001	-118.254	2019-05-05	-80C	Frozen	14	Patiria miniata	Pyloric caeca	Asymptomatic	ZR Quick DNA Miniprep Plus	63.8	50	34.354	1717.7	Pico Green	No	No	0
375	MBL21		San Pedro		California	33.7001	-118.254	2019-05-05	-80C	Frozen	16	Patiria miniata	Pyloric caeca	Asymptomatic	ZR Quick DNA Miniprep Plus	49.5	50	26.3409	1317.04	Pico Green	No	No	0
376	MBL22		San Pedro		California	33.7001	-118.254	2019-05-05	-80C	Frozen	14	Patiria miniata	Pyloric caeca	Asymptomatic	ZR Quick DNA Miniprep Plus	22.3	50	27.9485	1397.43	Pico Green	No	No	0
377	MBL23		San Pedro		California	33.7001	-118.254	2019-05-05	-80C	Frozen	15	Patiria miniata	Pyloric caeca	Asymptomatic	ZR Quick DNA Miniprep Plus	50.9	50	27.853	1392.65	Pico Green	No	No	0
378	MBL24		San Pedro		California	33.7001	-118.254	2019-05-05	-80C	Frozen	15	Patiria miniata	Pyloric caeca	Asymptomatic	ZR Quick DNA Miniprep Plus	18.4	50	26.9618	1348.09	Pico Green	No	No	0
379	MBL25		San Pedro		California	33.7001	-118.254	2019-05-05	-80C	Frozen	15	Patiria miniata	Pyloric caeca	Asymptomatic	ZR Quick DNA Miniprep Plus	64.5	50	35.8784	1793.92	Pico Green	No	No	0
380	PM01		San Pedro		California	33.7001	-118.254	2018	-80C	Frozen	15	Patiria miniata	Pyloric caeca	Asymptomatic	ZR Quick DNA Miniprep Plus	32.1	50	1.02427	51.2135	Pico Green	No	No	0
381	PM02		San Pedro		California	33.7001	-118.254	2018	-80C	Frozen	17	Patiria miniata	Pyloric caeca	Asymptomatic	ZR Quick DNA Miniprep Plus	40	50	5.05757	252.878	Pico Green	No	No	0
382	PM03		San Pedro		California	33.7001	-118.254	2018	-80C	Frozen	16	Patiria miniata	Pyloric caeca	Asymptomatic	ZR Quick DNA Miniprep Plus	9.5	50	1.16462	58.2309	Pico Green	No	No	0
383	PM04		San Pedro		California	33.7001	-118.254	2018	-80C	Frozen	16	Patiria miniata	Pyloric caeca	Asymptomatic	ZR Quick DNA Miniprep Plus	22.4	50	0.750065	37.5033	Pico Green	No	No	0
384	PM05		San Pedro		California	33.7001	-118.254	2018	-80C	Frozen	14	Patiria miniata	Pyloric caeca	Asymptomatic	ZR Quick DNA Miniprep Plus	45.04	50	29.9162	1495.81	Pico Green	No	No	0
385	PM06		San Pedro		California	33.7001	-118.254	2018	-80C	Frozen	14	Patiria miniata	Pyloric caeca	Asymptomatic	ZR Quick DNA Miniprep Plus	22.8	50	0.570219	28.5109	Pico Green	No	No	0
386	PM07		San Pedro		California	33.7001	-118.254	2018	-80C	Frozen	13	Patiria miniata	Pyloric caeca	Asymptomatic	ZR Quick DNA Miniprep Plus	45.29	50	0.39608	19.804	Pico Green	No	No	0
387	PM08		San Pedro		California	33.7001	-118.254	2018	-80C	Frozen	18	Patiria miniata	Pyloric caeca	Asymptomatic	ZR Quick DNA Miniprep Plus	44.24	50	30.4412	1522.06	Pico Green	No	No	0
388	PM09		San Pedro		California	33.7001	-118.254	2018	-80C	Frozen	14	Patiria miniata	Pyloric caeca	Asymptomatic	ZR Quick DNA Miniprep Plus	12.23	50	0.26924	13.462	Pico Green	No	No	0
389	PM10		San Pedro		California	33.7001	-118.254	2018	-80C	Frozen	12	Patiria miniata	Pyloric caeca	Asymptomatic	ZR Quick DNA Miniprep Plus	36.75	50	11.1482	557.408	Pico Green	No	No	0
390	PM11		San Pedro		California	33.7001	-118.254	2018	-80C	Frozen	14	Patiria miniata	Pyloric caeca	Asymptomatic	ZR Quick DNA Miniprep Plus	15.75	50	5.69515	284.758	Pico Green	No	No	0
391	PM12		San Pedro		California	33.7001	-118.254	2018	-80C	Frozen	17	Patiria miniata	Pyloric caeca	Asymptomatic	ZR Quick DNA Miniprep Plus	31.07	50	15.8077	790.384	Pico Green	No	No	0
392	PM13		San Pedro		California	33.7001	-118.254	2018	-80C	Frozen	17	Patiria miniata	Pyloric caeca	Asymptomatic	ZR Quick DNA Miniprep Plus	43.29	50	0.345209	17.2605	Pico Green	No	No	0
393	PM14		San Pedro		California	33.7001	-118.254	2018	-80C	Frozen	13	Patiria miniata	Pyloric caeca	Asymptomatic	ZR Quick DNA Miniprep Plus	19.65	50	11.2305	561.526	Pico Green	No	No	0
394	PM15		San Pedro		California	33.7001	-118.254	2018	-80C	Frozen	15	Patiria miniata	Pyloric caeca	Asymptomatic	ZR Quick DNA Miniprep Plus	43.26	50	0.158821	7.94103	Pico Green	No	No	0
395	PM16		San Pedro		California	33.7001	-118.254	2018	-80C	Frozen	16	Patiria miniata	Pyloric caeca	Asymptomatic	ZR Quick DNA Miniprep Plus	46.28	50	1.51223	75.6114	Pico Green	No	No	0
396	PM17		San Pedro		California	33.7001	-118.254	2018	-80C	Frozen	14	Patiria miniata	Pyloric caeca	Asymptomatic	ZR Quick DNA Miniprep Plus	17.68	50	0.490702	24.5351	Pico Green	No	No	0
397	PM18		San Pedro		California	33.7001	-118.254	2018	-80C	Frozen	13	Patiria miniata	Pyloric caeca	Asymptomatic	ZR Quick DNA Miniprep Plus	30.92	50	0.117205	5.86023	Pico Green	No	No	0
398	PM19		San Pedro		California	33.7001	-118.254	2018	-80C	Frozen	19	Patiria miniata	Pyloric caeca	Asymptomatic	ZR Quick DNA Miniprep Plus	26.97	50	1.55907	77.9533	Pico Green	No	No	0
399	PM20		San Pedro		California	33.7001	-118.254	2018	-80C	Frozen	16	Patiria miniata	Pyloric caeca	Asymptomatic	ZR Quick DNA Miniprep Plus	21.93	50	1.95245	97.6225	Pico Green	No	No	0
400	PM21		San Pedro		California	33.7001	-118.254	2018	-80C	Frozen	17	Patiria miniata	Pyloric caeca	Asymptomatic	ZR Quick DNA Miniprep Plus	28.43	50	0.485523	24.2761	Pico Green	No	No	0
401	PM22		San Pedro		California	33.7001	-118.254	2018	-80C	Frozen	15	Patiria miniata	Pyloric caeca	Asymptomatic	ZR Quick DNA Miniprep Plus	23.94	50	2.60977	130.489	Pico Green	No	No	0
402	PM23		San Pedro		California	33.7001	-118.254	2018	-80C	Frozen	18	Patiria miniata	Pyloric caeca	Asymptomatic	ZR Quick DNA Miniprep Plus	20.23	50	11.2643	563.217	Pico Green	No	No	0
403	PM24		San Pedro		California	33.7001	-118.254	2018	-80C	Frozen	15	Patiria miniata	Pyloric caeca	Asymptomatic	ZR Quick DNA Miniprep Plus	36.52	50	1.4927	74.6351	Pico Green	No	No	0
404	PM25		San Pedro		California	33.7001	-118.254	2018	-80C	Frozen	14	Patiria miniata	Pyloric caeca	Asymptomatic	ZR Quick DNA Miniprep Plus	25.2	50	13.3445	667.224	Pico Green	No	No	0
405	M0D057045M		Sculpture Point		California	38.7	-123.443	Februrary 2019	EtOH	EtOH	13	Pisaster ochraceus	Pyloric caeca	Asymptomatic	ZR Quick DNA Miniprep Plus	17.2	50	24.1709	1208.54	Pico Green	No	No	0
406	M0D057049Q		Sculpture Point		California	38.7	-123.443	Februrary 2019	EtOH	EtOH	16.6	Pisaster ochraceus	Pyloric caeca	Asymptomatic	ZR Quick DNA Miniprep Plus	8.2	50	28.0869	1404.34	Pico Green	No	No	0
407	M0D057051S		Sculpture Point		California	38.7	-123.443	Februrary 2019	EtOH	EtOH	17.2	Pisaster ochraceus	Pyloric caeca	Asymptomatic	ZR Quick DNA Miniprep Plus	5.6	50	28.9097	1445.48	Pico Green	No	No	0
408	M0D057055W		Sculpture Point		California	38.7	-123.443	Februrary 2019	EtOH	EtOH	15.2	Pisaster ochraceus	Pyloric caeca	Asymptomatic	ZR Quick DNA Miniprep Plus	10.5	50	26.8141	1340.7	Pico Green	No	No	0
413	M0D057054V		Sculpture Point		California	38.7	-123.443	Februrary 2019	EtOH	EtOH	17	Pisaster ochraceus	Pyloric caeca	Asymptomatic	ZR Quick DNA Miniprep Plus	5.4	50	25.3708	1268.54	Pico Green	Yes	Failed	1
414	M0D057056X		Sculpture Point		California	38.7	-123.443	Februrary 2019	EtOH	EtOH	14.8	Pisaster ochraceus	Pyloric caeca	Asymptomatic	ZR Quick DNA Miniprep Plus	26.4	50	25.6436	1282.18	Pico Green	Yes	Failed	1
409	M0D057046N		Sculpture Point		California	38.7	-123.443	Februrary 2019	EtOH	EtOH	13.2	Pisaster ochraceus	Pyloric caeca	Asymptomatic	ZR Quick DNA Miniprep Plus	5.7	50	28.3921	1419.6	Pico Green	Yes	Yes	1
410	M0D057050R		Sculpture Point		California	38.7	-123.443	Februrary 2019	EtOH	EtOH	25	Pisaster ochraceus	Pyloric caeca	Asymptomatic	ZR Quick DNA Miniprep Plus	7.2	50	29.6666	1483.33	Pico Green	Yes	Yes	1
411	M0D057052T		Sculpture Point		California	38.7	-123.443	Februrary 2019	EtOH	EtOH	14	Pisaster ochraceus	Pyloric caeca	Asymptomatic	ZR Quick DNA Miniprep Plus	7.1	50	30.0752	1503.76	Pico Green	Yes	Yes	1
412	M0D057053U		Sculpture Point		California	38.7	-123.443	Februrary 2019	EtOH	EtOH	17.4	Pisaster ochraceus	Pyloric caeca	Asymptomatic	ZR Quick DNA Miniprep Plus	11.9	50	29.5618	1478.09	Pico Green	Yes	Yes	1
1	AH1E01		Site 1	Pespenni	Alaska	58.4926	-134.791	2017-01-04	70% EtOH	EtOH	NA	Pycnopodia helianthoides	Body wall	Asymptomatic	ZR Quick DNA Miniprep Plus	20.4	50	6.39	319.38	Pico Green	No	No	0
2	AH1E02		Site 1	Pespenni	Alaska	58.4926	-134.791	2017-01-04	70% EtOH	EtOH	NA	Pycnopodia helianthoides	Body wall	Asymptomatic	ZR Quick DNA Miniprep Plus	21	50	8.2	409.87	Pico Green	No	No	0
3	AH1E03		Site 1	Pespenni	Alaska	58.4926	-134.791	2017-01-04	70% EtOH	EtOH	NA	Pycnopodia helianthoides	Body wall	Asymptomatic	ZR Quick DNA Miniprep Plus	22.7	50	8.63	431.64	Pico Green	No	No	0
4	AH1E04		Site 1	Pespenni	Alaska	58.4926	-134.791	2017-01-04	70% EtOH	EtOH	NA	Pycnopodia helianthoides	Body wall	Asymptomatic	ZR Quick DNA Miniprep Plus	28	50	20.78	1039.15	Pico Green	No	No	0
5	AH1E05		Site 1	Pespenni	Alaska	58.4926	-134.791	2017-01-04	70% EtOH	EtOH	NA	Pycnopodia helianthoides	Body wall	Asymptomatic	ZR Quick DNA Miniprep Plus	21.4	50	18.49	924.35	Pico Green	No	No	0
6	AH1E06		Site 1	Pespenni	Alaska	58.4926	-134.791	2017-01-04	70% EtOH	EtOH	NA	Pycnopodia helianthoides	Body wall	Asymptomatic	ZR Quick DNA Miniprep Plus	25.9	50	7.41	370.41	Pico Green	No	No	0
7	AH1E07		Site 1	Pespenni	Alaska	58.4926	-134.791	2017-01-04	70% EtOH	EtOH	NA	Pycnopodia helianthoides	Body wall	Asymptomatic	ZR Quick DNA Miniprep Plus	24	50	9.61	480.69	Pico Green	No	No	0
8	AH1E08		Site 1	Pespenni	Alaska	58.4926	-134.791	2017-01-04	70% EtOH	EtOH	NA	Pycnopodia helianthoides	Body wall	Asymptomatic	ZR Quick DNA Miniprep Plus	36.8	50	9.14	457.07	Pico Green	No	No	0
9	AH1E09		Site 1	Pespenni	Alaska	58.4926	-134.791	2017-01-04	70% EtOH	EtOH	NA	Pycnopodia helianthoides	Body wall	Asymptomatic	ZR Quick DNA Miniprep Plus	28.7	50	10.24	512.21	Pico Green	No	No	0
10	AH1E10		Site 1	Pespenni	Alaska	58.4926	-134.791	2017-01-04	70% EtOH	EtOH	NA	Pycnopodia helianthoides	Body wall	Asymptomatic	ZR Quick DNA Miniprep Plus	34.1	50	6.94	347.05	Pico Green	No	No	0
11	AH1E11		Site 1	Pespenni	Alaska	58.4926	-134.791	2017-01-04	70% EtOH	EtOH	NA	Pycnopodia helianthoides	Body wall	Asymptomatic	ZR Quick DNA Miniprep Plus	22.6	50	8.62	431.17	Pico Green	No	No	0
12	AH1E12		Site 1	Pespenni	Alaska	58.4926	-134.791	2017-01-04	70% EtOH	EtOH	NA	Pycnopodia helianthoides	Body wall	Asymptomatic	ZR Quick DNA Miniprep Plus	26.8	50	15.49	774.58	Pico Green	No	No	0
13	AH1E13		Site 1	Pespenni	Alaska	58.4926	-134.791	2017-01-04	70% EtOH	EtOH	NA	Pycnopodia helianthoides	Body wall	Asymptomatic	ZR Quick DNA Miniprep Plus	20.6	50	9.55	477.54	Pico Green	No	No	0
14	AH1E14		Site 1	Pespenni	Alaska	58.4926	-134.791	2017-01-04	70% EtOH	EtOH	NA	Pycnopodia helianthoides	Body wall	Asymptomatic	ZR Quick DNA Miniprep Plus	31	50	7.29	364.64	Pico Green	No	No	0
15	AH1E15		Site 1	Pespenni	Alaska	58.4926	-134.791	2017-01-04	70% EtOH	EtOH	NA	Pycnopodia helianthoides	Body wall	Asymptomatic	ZR Quick DNA Miniprep Plus	17.6	50	12.32	615.82	Pico Green	No	No	0
16	AH1E16		Site 1	Pespenni	Alaska	58.4926	-134.791	2017-01-04	70% EtOH	EtOH	NA	Pycnopodia helianthoides	Body wall	Asymptomatic	ZR Quick DNA Miniprep Plus	23.4	50	4.84	241.91	Pico Green	No	No	0
17	AH1E17		Site 1	Pespenni	Alaska	58.4926	-134.791	2017-01-04	70% EtOH	EtOH	NA	Pycnopodia helianthoides	Body wall	Asymptomatic	ZR Quick DNA Miniprep Plus	34.5	50	13.77	688.35	Pico Green	No	No	0
18	AH1E18		Site 1	Pespenni	Alaska	58.4926	-134.791	2017-01-04	70% EtOH	EtOH	NA	Pycnopodia helianthoides	Body wall	Asymptomatic	ZR Quick DNA Miniprep Plus	21.8	50	23.07	1153.73	Pico Green	No	No	0
19	AH1E19		Site 1	Pespenni	Alaska	58.4926	-134.791	2017-01-04	70% EtOH	EtOH	NA	Pycnopodia helianthoides	Body wall	Asymptomatic	ZR Quick DNA Miniprep Plus	26.3	50	2.73	136.42	Pico Green	No	No	0
20	AH1E20		Site 1	Pespenni	Alaska	58.4926	-134.791	2017-01-04	70% EtOH	EtOH	NA	Pycnopodia helianthoides	Body wall	Asymptomatic	ZR Quick DNA Miniprep Plus	22	50	0.65	32.34	Pico Green	No	No	0
21	AH1E21		Site 1	Pespenni	Alaska	58.4926	-134.791	2017-01-04	70% EtOH	EtOH	NA	Pycnopodia helianthoides	Body wall	Asymptomatic	ZR Quick DNA Miniprep Plus	33.1	50	1.3	65.11	Pico Green	No	No	0
22	AH1E22		Site 1	Pespenni	Alaska	58.4926	-134.791	2017-01-04	70% EtOH	EtOH	NA	Pycnopodia helianthoides	Body wall	Asymptomatic	ZR Quick DNA Miniprep Plus	24.4	50	22.31	1115.55	Pico Green	No	No	0
23	AH1E23		Site 1	Pespenni	Alaska	58.4926	-134.791	2017-01-04	70% EtOH	EtOH	NA	Pycnopodia helianthoides	Body wall	Asymptomatic	ZR Quick DNA Miniprep Plus	36.3	50	1.61	80.66	Pico Green	No	No	0
24	AH1E24		Site 1	Pespenni	Alaska	58.4926	-134.791	2017-01-04	70% EtOH	EtOH	NA	Pycnopodia helianthoides	Body wall	Asymptomatic	ZR Quick DNA Miniprep Plus	18.9	50	18.19	909.44	Pico Green	No	No	0
27	AH2E01		Site 2	Pespenni	Alaska	58.4929	-134.789	2017-01-04	70% EtOH	EtOH	NA	Pycnopodia helianthoides	Body wall	Asymptomatic	ZR Quick DNA Miniprep Plus	16.6	50	19.12	955.87	Pico Green	No	No	0
28	AH2E02		Site 2	Pespenni	Alaska	58.4929	-134.789	2017-01-04	70% EtOH	EtOH	NA	Pycnopodia helianthoides	Body wall	Asymptomatic	ZR Quick DNA Miniprep Plus	27.6	50	0.77	38.73	Pico Green	No	No	0
29	AH2E03		Site 2	Pespenni	Alaska	58.4929	-134.789	2017-01-04	70% EtOH	EtOH	NA	Pycnopodia helianthoides	Body wall	Asymptomatic	ZR Quick DNA Miniprep Plus	18.8	50	0.8	39.93	Pico Green	No	No	0
30	AH2E04		Site 2	Pespenni	Alaska	58.4929	-134.789	2017-01-04	70% EtOH	EtOH	NA	Pycnopodia helianthoides	Body wall	Asymptomatic	ZR Quick DNA Miniprep Plus	35.5	50	1.19	59.5	Pico Green	No	No	0
31	AH2E05		Site 2	Pespenni	Alaska	58.4929	-134.789	2017-01-04	70% EtOH	EtOH	NA	Pycnopodia helianthoides	Body wall	Asymptomatic	ZR Quick DNA Miniprep Plus	31.6	50	0.03	1.38	Pico Green	No	No	0
32	AH2E06		Site 2	Pespenni	Alaska	58.4929	-134.789	2017-01-04	70% EtOH	EtOH	NA	Pycnopodia helianthoides	Body wall	Asymptomatic	ZR Quick DNA Miniprep Plus	33	50	2.18	109.18	Pico Green	No	No	0
33	AH2E07		Site 2	Pespenni	Alaska	58.4929	-134.789	2017-01-04	70% EtOH	EtOH	NA	Pycnopodia helianthoides	Body wall	Asymptomatic	ZR Quick DNA Miniprep Plus	23.8	50	6.01	300.47	Pico Green	No	No	0
34	AH2E08		Site 2	Pespenni	Alaska	58.4929	-134.789	2017-01-04	70% EtOH	EtOH	NA	Pycnopodia helianthoides	Body wall	Asymptomatic	ZR Quick DNA Miniprep Plus	21	50	3.46	172.78	Pico Green	No	No	0
35	AH2E09		Site 2	Pespenni	Alaska	58.4929	-134.789	2017-01-04	70% EtOH	EtOH	NA	Pycnopodia helianthoides	Body wall	Asymptomatic	ZR Quick DNA Miniprep Plus	28.7	50	13.04	652.13	Pico Green	No	No	0
36	AH2E10		Site 2	Pespenni	Alaska	58.4929	-134.789	2017-01-04	70% EtOH	EtOH	NA	Pycnopodia helianthoides	Body wall	Asymptomatic	ZR Quick DNA Miniprep Plus	21.5	50	2.93	146.4	Pico Green	No	No	0
37	AH2E11		Site 2	Pespenni	Alaska	58.4929	-134.789	2017-01-04	70% EtOH	EtOH	NA	Pycnopodia helianthoides	Body wall	Asymptomatic	ZR Quick DNA Miniprep Plus	40	50	0	0	Pico Green	No	No	0
38	AH2E12		Site 2	Pespenni	Alaska	58.4929	-134.789	2017-01-04	70% EtOH	EtOH	NA	Pycnopodia helianthoides	Body wall	Asymptomatic	ZR Quick DNA Miniprep Plus	29.3	50	0.58	28.85	Pico Green	No	No	0
39	AH2E13		Site 2	Pespenni	Alaska	58.4929	-134.789	2017-01-04	70% EtOH	EtOH	NA	Pycnopodia helianthoides	Body wall	Asymptomatic	ZR Quick DNA Miniprep Plus	21.6	50	0.97	48.36	Pico Green	No	No	0
40	AH2E14		Site 2	Pespenni	Alaska	58.4929	-134.789	2017-01-04	70% EtOH	EtOH	NA	Pycnopodia helianthoides	Body wall	Asymptomatic	ZR Quick DNA Miniprep Plus	19.2	50	3	150.2	Pico Green	No	No	0
41	AH2E15		Site 2	Pespenni	Alaska	58.4929	-134.789	2017-01-04	70% EtOH	EtOH	NA	Pycnopodia helianthoides	Body wall	Asymptomatic	ZR Quick DNA Miniprep Plus	24.5	50	5.61	280.46	Pico Green	No	No	0
42	AH2E16		Site 2	Pespenni	Alaska	58.4929	-134.789	2017-01-04	70% EtOH	EtOH	NA	Pycnopodia helianthoides	Body wall	Asymptomatic	ZR Quick DNA Miniprep Plus	30	50	0.01	0.56	Pico Green	No	No	0
43	AH2E17		Site 2	Pespenni	Alaska	58.4929	-134.789	2017-01-04	70% EtOH	EtOH	NA	Pycnopodia helianthoides	Body wall	Asymptomatic	ZR Quick DNA Miniprep Plus	28.2	50	1.37	68.66	Pico Green	No	No	0
44	AH2E18		Site 2	Pespenni	Alaska	58.4929	-134.789	2017-01-04	70% EtOH	EtOH	NA	Pycnopodia helianthoides	Body wall	Asymptomatic	ZR Quick DNA Miniprep Plus	25.3	50	0.85	42.31	Pico Green	No	No	0
45	AH2E19		Site 2	Pespenni	Alaska	58.4929	-134.789	2017-01-04	70% EtOH	EtOH	NA	Pycnopodia helianthoides	Body wall	Asymptomatic	ZR Quick DNA Miniprep Plus	25.4	50	3.71	185.4	Pico Green	No	No	0
46	AH2E20		Site 2	Pespenni	Alaska	58.4929	-134.789	2017-01-04	70% EtOH	EtOH	NA	Pycnopodia helianthoides	Body wall	Asymptomatic	ZR Quick DNA Miniprep Plus	23.7	50	0.4	20.16	Pico Green	No	No	0
47	AH2E21		Site 2	Pespenni	Alaska	58.4929	-134.789	2017-01-04	70% EtOH	EtOH	NA	Pycnopodia helianthoides	Body wall	Asymptomatic	ZR Quick DNA Miniprep Plus	28.8	50	16.33	816.48	Pico Green	No	No	0
48	AH2E22		Site 2	Pespenni	Alaska	58.4929	-134.789	2017-01-04	70% EtOH	EtOH	NA	Pycnopodia helianthoides	Body wall	Asymptomatic	ZR Quick DNA Miniprep Plus	31.5	50	10.84	541.88	Pico Green	No	No	0
49	AH2E23		Site 2	Pespenni	Alaska	58.4929	-134.789	2017-01-04	70% EtOH	EtOH	NA	Pycnopodia helianthoides	Body wall	Asymptomatic	ZR Quick DNA Miniprep Plus	17.7	50	24.9	1244.99	Pico Green	No	No	0
50	AH2E24		Site 2	Pespenni	Alaska	58.4929	-134.789	2017-01-04	70% EtOH	EtOH	NA	Pycnopodia helianthoides	Body wall	Asymptomatic	ZR Quick DNA Miniprep Plus	24.8	50	23.19	1159.67	Pico Green	No	No	0
25	08D01-E		Site 2	Pespenni	Alaska	57.809	-134.953	2017-01-04	70% EtOH	EtOH	NA	Pycnopodia helianthoides	Body wall	Symptomatic	ZR Quick DNA Miniprep Plus	27.4	50	11.07	553.58	Pico Green	No	No	0
26	08D02-E		Site 2	Pespenni	Alaska	57.809	-134.953	2017-01-04	70% EtOH	EtOH	NA	Pycnopodia helianthoides	Body wall	Symptomatic	ZR Quick DNA Miniprep Plus	15.9	50	1.93	96.62	Pico Green	No	No	0
634	ONP013		SOK		Washington	47.9478	-124.663	2019-05-06	EtOH	EtOH	4	Henricia sp.	Arm	Asymptomatic	ZR Quick DNA Miniprep Plus	30.5	50	35.092	1754.6	Pico Green	No	No	0
635	ONP014		SOK		Washington	47.9478	-124.663	2019-05-06	EtOH	EtOH	4	Leptasterias spp	Arm	Asymptomatic	ZR Quick DNA Miniprep Plus	15.6	50	36.9112	1845.56	Pico Green	No	No	0
636	ONP015		SOK		Washington	47.9478	-124.663	2019-05-06	EtOH	EtOH	4	Leptasterias spp	Arm	Asymptomatic	ZR Quick DNA Miniprep Plus	18.9	50	36.725	1836.25	Pico Green	No	No	0
637	ONP016		SOK		Washington	47.9478	-124.663	2019-05-06	EtOH	EtOH	4	Leptasterias spp	Arm	Asymptomatic	ZR Quick DNA Miniprep Plus	15.3	50	38.465	1923.25	Pico Green	No	No	0
638	ONP017		SOK		Washington	47.9478	-124.663	2019-05-06	EtOH	EtOH	2	Leptasterias spp	Arm	Asymptomatic	ZR Quick DNA Miniprep Plus	13.7	50	34.5712	1728.56	Pico Green	No	No	0
639	ONP018		SOK		Washington	47.9478	-124.663	2019-05-06	EtOH	EtOH	2	Leptasterias spp	Arm	Asymptomatic	ZR Quick DNA Miniprep Plus	23.3	50	37.3471	1867.36	Pico Green	No	No	0
632	ONP004		SOK		Washington	47.9478	-124.663	2019-05-06	EtOH	EtOH	17	Pisaster ochraceus	Pyloric caeca	Asymptomatic	ZR Quick DNA Miniprep Plus	31.1	50	34.3479	1717.4	Pico Green	No	No	0
633	ONP010		SOK		Washington	47.9478	-124.663	2019-05-06	EtOH	EtOH	11	Pisaster ochraceus	Pyloric caeca	Asymptomatic	ZR Quick DNA Miniprep Plus	32.4	50	37.1143	1855.71	Pico Green	No	No	0
640	ONP002		SOK		Washington	47.9478	-124.663	2019-05-06	EtOH	EtOH	18	Pisaster ochraceus	Pyloric caeca	Asymptomatic	ZR Quick DNA Miniprep Plus	22.2	50	34.2562	1712.81	Pico Green	Yes	Yes	1
642	ONP008		SOK		Washington	47.9478	-124.663	2019-05-06	EtOH	EtOH	19	Pisaster ochraceus	Pyloric caeca	Asymptomatic	ZR Quick DNA Miniprep Plus	9.2	50	28.9181	1445.9	Pico Green	Yes	Yes	1
643	ONP012		SOK		Washington	47.9478	-124.663	2019-05-06	EtOH	EtOH	18	Pisaster ochraceus	Pyloric caeca	Asymptomatic	ZR Quick DNA Miniprep Plus	30.7	50	32.885	1644.25	Pico Green	Yes	Yes	1
641	ONP005		SOK		Washington	47.9478	-124.663	2019-05-06	EtOH	EtOH	18	Pisaster ochraceus	Tube feet	Symptomatic	ZR Quick DNA Miniprep Plus	23.6	50	37.47	1873.72	Pico Green	Yes	Yes	1
644	FHLP47		Strathmann House, San Juan Island, WA		Washington	48.5355	-123.011	2014-07-14	-20C	Frozen	18.2	Pisaster ochraceus	Arm	Asymptomatic	NA	NA	50	5	250	Pico Green	No	No	0
645	FHLP48		Strathmann House, San Juan Island, WA		Washington	48.5355	-123.011	2014-07-14	-20C	Frozen	15.3	Pisaster ochraceus	Arm	Asymptomatic	NA	NA	50	70.6	3530	Pico Green	No	No	0
646	FHLP49		Strathmann House, San Juan Island, WA		Washington	48.5355	-123.011	2014-07-14	-20C	Frozen	13.1	Pisaster ochraceus	Arm	Asymptomatic	NA	NA	50	56.7	2835	Pico Green	No	No	0
647	FHLP50		Strathmann House, San Juan Island, WA		Washington	48.5355	-123.011	2014-07-14	-20C	Frozen	14.8	Pisaster ochraceus	Arm	Asymptomatic	NA	NA	50	141.1	7055	Pico Green	No	No	0
648	FHLP46		Strathmann House, San Juan Island, WA		Washington	48.5355	-123.011	2014-07-14	-20C	Frozen	14.3	Pisaster ochraceus	Arm	Asymptomatic	NA	NA	50	10.4	520	Pico Green	Yes	Yes	1
445	SG560		Strawberry Hill		Oregon	44.2492	-124.115	2019-05-09	EtOH	EtOH	NA	Pisaster ochraceus	Pyloric caeca	Asymptomatic	ZR Quick DNA Miniprep Plus	12	50	25.4847	1274.23	Pico Green	No	No	0
446	SG561		Strawberry Hill		Oregon	44.2492	-124.115	2019-05-09	EtOH	EtOH	NA	Pisaster ochraceus	Pyloric caeca	Asymptomatic	ZR Quick DNA Miniprep Plus	6.3	50	38.8504	1942.52	Pico Green	No	No	0
447	SG562		Strawberry Hill		Oregon	44.2492	-124.115	2019-05-09	EtOH	EtOH	NA	Pisaster ochraceus	Pyloric caeca	Asymptomatic	ZR Quick DNA Miniprep Plus	7.6	50	32.6629	1633.14	Pico Green	No	No	0
448	SG563		Strawberry Hill		Oregon	44.2492	-124.115	2019-05-09	EtOH	EtOH	NA	Pisaster ochraceus	Pyloric caeca	Asymptomatic	ZR Quick DNA Miniprep Plus	9.6	50	31.6844	1584.22	Pico Green	No	No	0
449	SG564		Strawberry Hill		Oregon	44.2492	-124.115	2019-05-09	EtOH	EtOH	NA	Pisaster ochraceus	Pyloric caeca	Asymptomatic	ZR Quick DNA Miniprep Plus	4.1	50	32.0632	1603.16	Pico Green	No	No	0
450	SG565		Strawberry Hill		Oregon	44.2492	-124.115	2019-05-09	EtOH	EtOH	NA	Pisaster ochraceus	Pyloric caeca	Asymptomatic	ZR Quick DNA Miniprep Plus	12.8	50	27.1962	1359.81	Pico Green	No	No	0
451	SG566		Strawberry Hill		Oregon	44.2492	-124.115	2019-05-09	EtOH	EtOH	NA	Pisaster ochraceus	Pyloric caeca	Asymptomatic	ZR Quick DNA Miniprep Plus	15.4	50	31.9502	1597.51	Pico Green	No	No	0
452	SG567		Strawberry Hill		Oregon	44.2492	-124.115	2019-05-09	EtOH	EtOH	NA	Pisaster ochraceus	Pyloric caeca	Asymptomatic	ZR Quick DNA Miniprep Plus	10	50	0	0	Pico Green	No	No	0
453	SG568		Strawberry Hill		Oregon	44.2492	-124.115	2019-05-09	EtOH	EtOH	NA	Pisaster ochraceus	Pyloric caeca	Asymptomatic	ZR Quick DNA Miniprep Plus	15.2	50	33.6535	1682.67	Pico Green	No	No	0
454	SG569		Strawberry Hill		Oregon	44.2492	-124.115	2019-05-09	EtOH	EtOH	NA	Pisaster ochraceus	Pyloric caeca	Asymptomatic	ZR Quick DNA Miniprep Plus	11.3	50	31.9104	1595.52	Pico Green	No	No	0
455	SG570		Strawberry Hill		Oregon	44.2492	-124.115	2019-05-09	EtOH	EtOH	NA	Pisaster ochraceus	Pyloric caeca	Asymptomatic	ZR Quick DNA Miniprep Plus	11.8	50	27.7689	1388.45	Pico Green	No	No	0
456	SG571		Strawberry Hill		Oregon	44.2492	-124.115	2019-05-09	EtOH	EtOH	NA	Pisaster ochraceus	Pyloric caeca	Asymptomatic	ZR Quick DNA Miniprep Plus	5.4	50	30.2546	1512.73	Pico Green	No	No	0
457	SG572		Strawberry Hill		Oregon	44.2492	-124.115	2019-05-09	EtOH	EtOH	NA	Pisaster ochraceus	Pyloric caeca	Asymptomatic	ZR Quick DNA Miniprep Plus	3	50	30.7527	1537.63	Pico Green	No	No	0
458	SG573		Strawberry Hill		Oregon	44.2492	-124.115	2019-05-09	EtOH	EtOH	NA	Pisaster ochraceus	Pyloric caeca	Asymptomatic	ZR Quick DNA Miniprep Plus	15.5	50	27.5058	1375.29	Pico Green	No	No	0
459	SG574		Strawberry Hill		Oregon	44.2492	-124.115	2019-05-09	EtOH	EtOH	NA	Pisaster ochraceus	Pyloric caeca	Asymptomatic	ZR Quick DNA Miniprep Plus	20.8	50	30.2184	1510.92	Pico Green	No	No	0
460	SG575		Strawberry Hill		Oregon	44.2492	-124.115	2019-05-09	EtOH	EtOH	NA	Pisaster ochraceus	Pyloric caeca	Asymptomatic	ZR Quick DNA Miniprep Plus	12.1	50	29.4561	1472.81	Pico Green	No	No	0
461	SG576		Strawberry Hill		Oregon	44.2492	-124.115	2019-05-09	EtOH	EtOH	NA	Pisaster ochraceus	Pyloric caeca	Asymptomatic	ZR Quick DNA Miniprep Plus	14.1	50	30.1562	1507.81	Pico Green	No	No	0
462	SG577		Strawberry Hill		Oregon	44.2492	-124.115	2019-05-09	EtOH	EtOH	NA	Pisaster ochraceus	Pyloric caeca	Asymptomatic	ZR Quick DNA Miniprep Plus	8.6	50	36.2808	1814.04	Pico Green	No	No	0
463	SG578		Strawberry Hill		Oregon	44.2492	-124.115	2019-05-09	EtOH	EtOH	NA	Pisaster ochraceus	Pyloric caeca	Asymptomatic	ZR Quick DNA Miniprep Plus	4	50	30.4418	1522.09	Pico Green	No	No	0
464	SG579		Strawberry Hill		Oregon	44.2492	-124.115	2019-05-09	EtOH	EtOH	NA	Pisaster ochraceus	Pyloric caeca	Asymptomatic	ZR Quick DNA Miniprep Plus	5.1	50	30.0078	1500.39	Pico Green	No	No	0
660	ONP036		Taylor		Washington	47.87	-124.577	2019-06-06	EtOH	EtOH	10	Henricia sp.	Arm	Asymptomatic	ZR Quick DNA Miniprep Plus	38.7	50	34.9821	1749.11	Pico Green	Yes	Yes	1
655	ONP031		Taylor		Washington	47.87	-124.577	2019-06-06	EtOH	EtOH	2	Leptasterias spp	Arm	Asymptomatic	ZR Quick DNA Miniprep Plus	13.2	50	33.906	1695.3	Pico Green	No	No	0
656	ONP032		Taylor		Washington	47.87	-124.577	2019-06-06	EtOH	EtOH	4	Leptasterias spp	Arm	Asymptomatic	ZR Quick DNA Miniprep Plus	16	50	29.3001	1465.01	Pico Green	No	No	0
657	ONP035		Taylor		Washington	47.87	-124.577	2019-06-06	EtOH	EtOH	2	Leptasterias spp	Arm	Asymptomatic	ZR Quick DNA Miniprep Plus	16.1	50	41.2877	2064.39	Pico Green	No	No	0
658	ONP033		Taylor		Washington	47.87	-124.577	2019-06-06	EtOH	EtOH	3	Leptasterias spp	Arm	Asymptomatic	ZR Quick DNA Miniprep Plus	16.7	50	34.7158	1735.79	Pico Green	Yes	Yes	1
659	ONP034		Taylor		Washington	47.87	-124.577	2019-06-06	EtOH	EtOH	3	Leptasterias spp	Arm	Asymptomatic	ZR Quick DNA Miniprep Plus	14.6	50	31.7758	1588.79	Pico Green	Yes	Yes	1
649	ONP020		Taylor		Washington	47.87	-124.577	2019-06-06	EtOH	EtOH	16	Pisaster ochraceus	Pyloric caeca	Asymptomatic	ZR Quick DNA Miniprep Plus	34.9	50	34.8614	1743.07	Pico Green	No	No	0
650	ONP022		Taylor		Washington	47.87	-124.577	2019-06-06	EtOH	EtOH	12	Pisaster ochraceus	Pyloric caeca	Asymptomatic	ZR Quick DNA Miniprep Plus	30.4	50	34.579	1728.95	Pico Green	No	No	0
651	ONP024		Taylor		Washington	47.87	-124.577	2019-06-06	EtOH	EtOH	12	Pisaster ochraceus	Pyloric caeca	Asymptomatic	ZR Quick DNA Miniprep Plus	21.6	50	35.1292	1756.46	Pico Green	No	No	0
652	ONP026		Taylor		Washington	47.87	-124.577	2019-06-06	EtOH	EtOH	21	Pisaster ochraceus	Pyloric caeca	Asymptomatic	ZR Quick DNA Miniprep Plus	48.5	50	38.5822	1929.11	Pico Green	No	No	0
653	ONP028		Taylor		Washington	47.87	-124.577	2019-06-06	EtOH	EtOH	15	Pisaster ochraceus	Pyloric caeca	Asymptomatic	ZR Quick DNA Miniprep Plus	26.1	50	36.204	1810.2	Pico Green	No	No	0
654	ONP030		Taylor		Washington	47.87	-124.577	2019-06-06	EtOH	EtOH	NA	Pisaster ochraceus	Pyloric caeca	Asymptomatic	ZR Quick DNA Miniprep Plus	24	50	37.2824	1864.12	Pico Green	No	No	0
465	SG510		Tokatee Klootchman		Oregon	44.2037	-124.117	2019-05-08	EtOH	EtOH	NA	Pisaster ochraceus	Pyloric caeca	Asymptomatic	ZR Quick DNA Miniprep Plus	33.2	50	28.7426	1437.13	Pico Green	No	No	0
466	SG511		Tokatee Klootchman		Oregon	44.2037	-124.117	2019-05-08	EtOH	EtOH	NA	Pisaster ochraceus	Pyloric caeca	Asymptomatic	ZR Quick DNA Miniprep Plus	8.9	50	23.5641	1178.2	Pico Green	No	No	0
467	SG512		Tokatee Klootchman		Oregon	44.2037	-124.117	2019-05-08	EtOH	EtOH	NA	Pisaster ochraceus	Pyloric caeca	Asymptomatic	ZR Quick DNA Miniprep Plus	5.4	50	30.0514	1502.57	Pico Green	No	No	0
468	SG513		Tokatee Klootchman		Oregon	44.2037	-124.117	2019-05-08	EtOH	EtOH	NA	Pisaster ochraceus	Pyloric caeca	Asymptomatic	ZR Quick DNA Miniprep Plus	7.3	50	27.5677	1378.38	Pico Green	No	No	0
469	SG514		Tokatee Klootchman		Oregon	44.2037	-124.117	2019-05-08	EtOH	EtOH	NA	Pisaster ochraceus	Pyloric caeca	Asymptomatic	ZR Quick DNA Miniprep Plus	4.5	50	30.5059	1525.3	Pico Green	No	No	0
470	SG515		Tokatee Klootchman		Oregon	44.2037	-124.117	2019-05-08	EtOH	EtOH	NA	Pisaster ochraceus	Pyloric caeca	Asymptomatic	ZR Quick DNA Miniprep Plus	12.3	50	29.0139	1450.7	Pico Green	No	No	0
471	SG516		Tokatee Klootchman		Oregon	44.2037	-124.117	2019-05-08	EtOH	EtOH	NA	Pisaster ochraceus	Pyloric caeca	Asymptomatic	ZR Quick DNA Miniprep Plus	13.3	50	28.767	1438.35	Pico Green	No	No	0
472	SG517		Tokatee Klootchman		Oregon	44.2037	-124.117	2019-05-08	EtOH	EtOH	NA	Pisaster ochraceus	Pyloric caeca	Asymptomatic	ZR Quick DNA Miniprep Plus	12.3	50	29.5669	1478.34	Pico Green	No	No	0
473	SG518		Tokatee Klootchman		Oregon	44.2037	-124.117	2019-05-08	EtOH	EtOH	NA	Pisaster ochraceus	Pyloric caeca	Asymptomatic	ZR Quick DNA Miniprep Plus	1.9	50	26.8537	1342.69	Pico Green	No	No	0
474	SG519		Tokatee Klootchman		Oregon	44.2037	-124.117	2019-05-08	EtOH	EtOH	NA	Pisaster ochraceus	Pyloric caeca	Asymptomatic	ZR Quick DNA Miniprep Plus	8.2	50	25.3296	1266.48	Pico Green	No	No	0
475	SG520		Tokatee Klootchman		Oregon	44.2037	-124.117	2019-05-08	EtOH	EtOH	NA	Pisaster ochraceus	Pyloric caeca	Asymptomatic	ZR Quick DNA Miniprep Plus	16.2	50	27.1883	1359.41	Pico Green	No	No	0
476	SG521		Tokatee Klootchman		Oregon	44.2037	-124.117	2019-05-08	EtOH	EtOH	NA	Pisaster ochraceus	Pyloric caeca	Asymptomatic	ZR Quick DNA Miniprep Plus	7.1	50	27.1977	1359.88	Pico Green	No	No	0
477	SG522		Tokatee Klootchman		Oregon	44.2037	-124.117	2019-05-08	EtOH	EtOH	NA	Pisaster ochraceus	Pyloric caeca	Asymptomatic	ZR Quick DNA Miniprep Plus	4.7	50	29.8623	1493.12	Pico Green	No	No	0
478	SG523		Tokatee Klootchman		Oregon	44.2037	-124.117	2019-05-08	EtOH	EtOH	NA	Pisaster ochraceus	Pyloric caeca	Asymptomatic	ZR Quick DNA Miniprep Plus	8.7	50	29.9522	1497.61	Pico Green	No	No	0
479	SG524		Tokatee Klootchman		Oregon	44.2037	-124.117	2019-05-08	EtOH	EtOH	NA	Pisaster ochraceus	Pyloric caeca	Asymptomatic	ZR Quick DNA Miniprep Plus	7.6	50	30.5947	1529.74	Pico Green	No	No	0
480	SG525		Tokatee Klootchman		Oregon	44.2037	-124.117	2019-05-08	EtOH	EtOH	NA	Pisaster ochraceus	Pyloric caeca	Asymptomatic	ZR Quick DNA Miniprep Plus	6	50	34.733	1736.65	Pico Green	No	No	0
481	SG526		Tokatee Klootchman		Oregon	44.2037	-124.117	2019-05-08	EtOH	EtOH	NA	Pisaster ochraceus	Pyloric caeca	Asymptomatic	ZR Quick DNA Miniprep Plus	15.2	50	30.8983	1544.92	Pico Green	No	No	0
482	SG527		Tokatee Klootchman		Oregon	44.2037	-124.117	2019-05-08	EtOH	EtOH	NA	Pisaster ochraceus	Pyloric caeca	Asymptomatic	ZR Quick DNA Miniprep Plus	8.7	50	23.8911	1194.55	Pico Green	No	No	0
483	SG528		Tokatee Klootchman		Oregon	44.2037	-124.117	2019-05-08	EtOH	EtOH	NA	Pisaster ochraceus	Pyloric caeca	Asymptomatic	ZR Quick DNA Miniprep Plus	13.3	50	27.3267	1366.33	Pico Green	No	No	0
484	SG529		Tokatee Klootchman		Oregon	44.2037	-124.117	2019-05-08	EtOH	EtOH	NA	Pisaster ochraceus	Pyloric caeca	Asymptomatic	ZR Quick DNA Miniprep Plus	10.5	50	28.7051	1435.25	Pico Green	No	No	0
53	13H05-E		Transect 12	Pespenni	Alaska	57.9218	-135.176	2016-08-08	70% EtOH	EtOH	NA	Pycnopodia helianthoides	Body wall	Asymptomatic	ZR Quick DNA Miniprep Plus	28.2	50	2.14	106.84	Pico Green	No	No	0
54	13H06-E		Transect 12	Pespenni	Alaska	57.9218	-135.176	2016-08-08	70% EtOH	EtOH	NA	Pycnopodia helianthoides	Body wall	Asymptomatic	ZR Quick DNA Miniprep Plus	24.7	50	3.85	192.47	Pico Green	No	No	0
55	13H07-E		Transect 12	Pespenni	Alaska	57.9218	-135.176	2016-08-08	70% EtOH	EtOH	NA	Pycnopodia helianthoides	Body wall	Asymptomatic	ZR Quick DNA Miniprep Plus	31.7	50	2.32	116.13	Pico Green	No	No	0
56	13H08-E		Transect 12	Pespenni	Alaska	57.9218	-135.176	2016-08-08	70% EtOH	EtOH	NA	Pycnopodia helianthoides	Body wall	Asymptomatic	ZR Quick DNA Miniprep Plus	30.7	50	20.53	1026.42	Pico Green	No	No	0
57	13H09-E		Transect 12	Pespenni	Alaska	57.9218	-135.176	2016-08-08	70% EtOH	EtOH	NA	Pycnopodia helianthoides	Body wall	Asymptomatic	ZR Quick DNA Miniprep Plus	25.3	50	13.37	668.5	Pico Green	No	No	0
59	13H10-E		Transect 12	Pespenni	Alaska	57.9218	-135.176	2016-08-08	70% EtOH	EtOH	NA	Pycnopodia helianthoides	Body wall	Asymptomatic	ZR Quick DNA Miniprep Plus	24.3	50	0.77	38.55	Pico Green	Yes	Yes	1
51	13D06-E		Transect 12	Pespenni	Alaska	57.9218	-135.176	2016-08-08	70% EtOH	EtOH	NA	Pycnopodia helianthoides	Body wall	Symptomatic	ZR Quick DNA Miniprep Plus	31.6	50	13.42	670.81	Pico Green	No	No	0
52	13D07-E		Transect 12	Pespenni	Alaska	57.9218	-135.176	2016-08-08	70% EtOH	EtOH	NA	Pycnopodia helianthoides	Body wall	Symptomatic	ZR Quick DNA Miniprep Plus	32.6	50	15.8	790.01	Pico Green	No	No	0
58	13D05-E		Transect 12	Pespenni	Alaska	57.9218	-135.176	2016-08-08	70% EtOH	EtOH	NA	Pycnopodia helianthoides	Body wall	Symptomatic	ZR Quick DNA Miniprep Plus	27	50	1.05	52.34	Pico Green	Yes	Yes	1
62	12H01-E		Transect 8	Pespenni	Alaska	57.8887	-135.134	2016-08-08	70% EtOH	EtOH	NA	Pycnopodia helianthoides	Body wall	Asymptomatic	ZR Quick DNA Miniprep Plus	26.8	50	0	0	Pico Green	No	No	0
63	12H02-E		Transect 8	Pespenni	Alaska	57.8887	-135.134	2016-08-08	70% EtOH	EtOH	NA	Pycnopodia helianthoides	Body wall	Asymptomatic	ZR Quick DNA Miniprep Plus	35.7	50	9.67	483.46	Pico Green	No	No	0
64	12H03-E		Transect 8	Pespenni	Alaska	57.8887	-135.134	2016-08-08	70% EtOH	EtOH	NA	Pycnopodia helianthoides	Body wall	Asymptomatic	ZR Quick DNA Miniprep Plus	36	50	5.44	272.19	Pico Green	No	No	0
65	12H04-E		Transect 8	Pespenni	Alaska	57.8887	-135.134	2016-08-08	70% EtOH	EtOH	NA	Pycnopodia helianthoides	Body wall	Asymptomatic	ZR Quick DNA Miniprep Plus	53.6	50	4.43	221.38	Pico Green	No	No	0
60	12D03-E		Transect 8	Pespenni	Alaska	57.8887	-135.134	2016-08-08	70% EtOH	EtOH	NA	Pycnopodia helianthoides	Body wall	Symptomatic	ZR Quick DNA Miniprep Plus	36.3	50	15.3	764.78	Pico Green	No	No	0
61	12D04-E		Transect 8	Pespenni	Alaska	57.8887	-135.134	2016-08-08	70% EtOH	EtOH	NA	Pycnopodia helianthoides	Body wall	Symptomatic	ZR Quick DNA Miniprep Plus	44.7	50	16.36	818.04	Pico Green	No	No	0
199	NAMVC0531		View Cove (VC)		Alaska	55.0501	-133.011	2005	EtOH	EtOH	NA	Patiria miniata	Tube feet	Asymptomatic	ZR Quick DNA Miniprep Plus	3.3	50	31.9946	1599.73	Pico Green	No	No	0
200	NAMVC0532		View Cove (VC)		Alaska	55.0501	-133.011	2005	EtOH	EtOH	NA	Patiria miniata	Tube feet	Asymptomatic	ZR Quick DNA Miniprep Plus	8.8	50	25.5709	1278.55	Pico Green	No	No	0
201	NAMVC0533		View Cove (VC)		Alaska	55.0501	-133.011	2005	EtOH	EtOH	NA	Patiria miniata	Tube feet	Asymptomatic	ZR Quick DNA Miniprep Plus	11.3	50	26.8476	1342.38	Pico Green	No	No	0
202	NAMVC0534		View Cove (VC)		Alaska	55.0501	-133.011	2005	EtOH	EtOH	NA	Patiria miniata	Tube feet	Asymptomatic	ZR Quick DNA Miniprep Plus	2.4	50	23.5814	1179.07	Pico Green	No	No	0
203	NAMVC0535		View Cove (VC)		Alaska	55.0501	-133.011	2005	EtOH	EtOH	NA	Patiria miniata	Tube feet	Asymptomatic	ZR Quick DNA Miniprep Plus	4.7	50	25.8975	1294.87	Pico Green	No	No	0
204	NAMVC0536		View Cove (VC)		Alaska	55.0501	-133.011	2005	EtOH	EtOH	NA	Patiria miniata	Tube feet	Asymptomatic	ZR Quick DNA Miniprep Plus	12	50	31.9709	1598.55	Pico Green	No	No	0
205	NAMVC0537		View Cove (VC)		Alaska	55.0501	-133.011	2005	EtOH	EtOH	NA	Patiria miniata	Tube feet	Asymptomatic	ZR Quick DNA Miniprep Plus	6.9	50	33.1258	1656.29	Pico Green	No	No	0
206	NAMVC0538		View Cove (VC)		Alaska	55.0501	-133.011	2005	EtOH	EtOH	NA	Patiria miniata	Tube feet	Asymptomatic	ZR Quick DNA Miniprep Plus	2.5	50	29.214	1460.7	Pico Green	No	No	0
207	NAMVC0539		View Cove (VC)		Alaska	55.0501	-133.011	2005	EtOH	EtOH	NA	Patiria miniata	Tube feet	Asymptomatic	ZR Quick DNA Miniprep Plus	25	50	29.489	1474.45	Pico Green	No	No	0
208	NAMVC0540		View Cove (VC)		Alaska	55.0501	-133.011	2005	EtOH	EtOH	NA	Patiria miniata	Tube feet	Asymptomatic	ZR Quick DNA Miniprep Plus	12.9	50	25.5496	1277.48	Pico Green	No	No	0
209	NAMVC0541		View Cove (VC)		Alaska	55.0501	-133.011	2005	EtOH	EtOH	NA	Patiria miniata	Tube feet	Asymptomatic	ZR Quick DNA Miniprep Plus	3.6	50	26.5794	1328.97	Pico Green	No	No	0
210	NAMVC0542		View Cove (VC)		Alaska	55.0501	-133.011	2005	EtOH	EtOH	NA	Patiria miniata	Tube feet	Asymptomatic	ZR Quick DNA Miniprep Plus	3.9	50	28.262	1413.1	Pico Green	No	No	0
211	NAMVC0543		View Cove (VC)		Alaska	55.0501	-133.011	2005	EtOH	EtOH	NA	Patiria miniata	Tube feet	Asymptomatic	ZR Quick DNA Miniprep Plus	1.7	50	26.9298	1346.49	Pico Green	No	No	0
212	NAMVC0544		View Cove (VC)		Alaska	55.0501	-133.011	2005	EtOH	EtOH	NA	Patiria miniata	Tube feet	Asymptomatic	ZR Quick DNA Miniprep Plus	9.5	50	26.414	1320.7	Pico Green	No	No	0	67
213	NAMVC0545		View Cove (VC)		Alaska	55.0501	-133.011	2005	EtOH	EtOH	NA	Patiria miniata	Tube feet	Asymptomatic	ZR Quick DNA Miniprep Plus	6.4	50	28.5943	1429.71	Pico Green	No	No	0	8
214	NAMVC0546		View Cove (VC)		Alaska	55.0501	-133.011	2005	EtOH	EtOH	NA	Patiria miniata	Tube feet	Asymptomatic	ZR Quick DNA Miniprep Plus	4.6	50	29.8358	1491.79	Pico Green	No	No	0
215	NAMVC0547		View Cove (VC)		Alaska	55.0501	-133.011	2005	EtOH	EtOH	NA	Patiria miniata	Tube feet	Asymptomatic	ZR Quick DNA Miniprep Plus	3	50	31.7685	1588.43	Pico Green	No	No	0
216	NAMVC0548		View Cove (VC)		Alaska	55.0501	-133.011	2005	EtOH	EtOH	NA	Patiria miniata	Tube feet	Asymptomatic	ZR Quick DNA Miniprep Plus	5.9	50	29.4334	1471.67	Pico Green	No	No	0
217	NAMVC0549		View Cove (VC)		Alaska	55.0501	-133.011	2005	EtOH	EtOH	NA	Patiria miniata	Tube feet	Asymptomatic	ZR Quick DNA Miniprep Plus	5.8	50	25.9339	1296.69	Pico Green	No	No	0
218	NAMVC0550		View Cove (VC)		Alaska	55.0501	-133.011	2005	EtOH	EtOH	NA	Patiria miniata	Tube feet	Asymptomatic	ZR Quick DNA Miniprep Plus	2.1	50	29.3949	1469.74	Pico Green	No	No	0
133	AK36		Whitestone	Williams	Alaska	58.0641	-135.09	2019-07-22	EtOH	EtOH		Evasterias troschelii	Pyloric caeca	Asymptomatic	ZR Quick DNA Miniprep Plus	8.2	50	41.601	2080.05	Pico Green	No	No	0
134	AK37		Whitestone	Williams	Alaska	58.0641	-135.09	2019-07-22	EtOH	EtOH		Evasterias troschelii	Pyloric caeca	Asymptomatic	ZR Quick DNA Miniprep Plus	10.7	50	43.878	2193.9	Pico Green	No	No	0
135	AK38		Whitestone	Williams	Alaska	58.0641	-135.09	2019-07-22	EtOH	EtOH		Evasterias troschelii	Pyloric caeca	Asymptomatic	ZR Quick DNA Miniprep Plus	4.3	50	40.5144	2025.72	Pico Green	No	No	0
136	AK39		Whitestone	Williams	Alaska	58.0641	-135.09	2019-07-22	EtOH	EtOH		Evasterias troschelii	Pyloric caeca	Asymptomatic	ZR Quick DNA Miniprep Plus	7.6	50	43.5759	2178.8	Pico Green	No	No	0
137	AK40		Whitestone	Williams	Alaska	58.0641	-135.09	2019-07-22	EtOH	EtOH		Evasterias troschelii	Pyloric caeca	Asymptomatic	ZR Quick DNA Miniprep Plus	4.1	50	39.2849	1964.25	Pico Green	No	No	0
138	AK41		Whitestone	Williams	Alaska	58.0641	-135.09	2019-07-22	EtOH	EtOH		Evasterias troschelii	Pyloric caeca	Asymptomatic	ZR Quick DNA Miniprep Plus	7.7	50	39.9813	1999.06	Pico Green	No	No	0
139	AK42		Whitestone	Williams	Alaska	58.0641	-135.09	2019-07-22	EtOH	EtOH		Evasterias troschelii	Pyloric caeca	Asymptomatic	ZR Quick DNA Miniprep Plus	6.9	50	40.9913	2049.56	Pico Green	No	No	0
141	AK44		Whitestone	Williams	Alaska	58.0641	-135.09	2019-07-22	EtOH	EtOH		Evasterias troschelii	Pyloric caeca	Asymptomatic	ZR Quick DNA Miniprep Plus	15.8	50	42.8266	2141.33	Pico Green	No	No	0
144	AK51		Whitestone	Williams	Alaska	58.0641	-135.09	2019-08-06	EtOH	EtOH		Evasterias troschelii	Pyloric caeca	Asymptomatic	ZR Quick DNA Miniprep Plus	10.5	50	25.3873	1269.37	Pico Green	No	No	0
148	AK56		Whitestone	Williams	Alaska	58.0641	-135.09	2019-08-06	EtOH	EtOH		Evasterias troschelii	Pyloric caeca	Asymptomatic	ZR Quick DNA Miniprep Plus	8.2	50	44.715	2235.75	Pico Green	No	No	0
149	AK57		Whitestone	Williams	Alaska	58.0641	-135.09	2019-08-06	EtOH	EtOH		Evasterias troschelii	Pyloric caeca	Asymptomatic	ZR Quick DNA Miniprep Plus	20.4	50	40.4533	2022.67	Pico Green	No	No	0
150	AK53		Whitestone	Williams	Alaska	58.0641	-135.09	2019-08-06	EtOH	EtOH		Evasterias troschelii	Pyloric caeca	Asymptomatic	ZR Quick DNA Miniprep Plus	23.7	50	41.9647	2098.23	Pico Green	No	No	0
140	AK43		Whitestone	Williams	Alaska	58.0641	-135.09	2019-07-22	EtOH	EtOH		Evasterias troschelii	Pyloric caeca	Symptomatic	ZR Quick DNA Miniprep Plus	9.5	50	40.5017	2025.09	Pico Green	No	No	0
142	AK49		Whitestone	Williams	Alaska	58.0641	-135.09	2019-08-06	EtOH	EtOH		Leptasterias spp	Pyloric caeca	Asymptomatic	ZR Quick DNA Miniprep Plus	19.8	50	36.8426	1842.13	Pico Green	No	No	0
145	AK52		Whitestone	Williams	Alaska	58.0641	-135.09	2019-08-06	EtOH	EtOH		Leptasterias spp	Pyloric caeca	Asymptomatic	ZR Quick DNA Miniprep Plus	19.4	50	39.4823	1974.12	Pico Green	No	No	0
146	AK54		Whitestone	Williams	Alaska	58.0641	-135.09	2019-08-06	EtOH	EtOH		Leptasterias spp	Pyloric caeca	Asymptomatic	ZR Quick DNA Miniprep Plus	6.1	50	18.4654	923.268	Pico Green	No	No	0
147	AK55		Whitestone	Williams	Alaska	58.0641	-135.09	2019-08-06	EtOH	EtOH		Leptasterias spp	Pyloric caeca	Asymptomatic	ZR Quick DNA Miniprep Plus	32.8	50	33.6422	1682.11	Pico Green	No	No	0	41
143	AK50		Whitestone	Williams	Alaska	58.0641	-135.09	2019-08-06	EtOH	EtOH		Leptasterias spp	Pyloric caeca	Asymptomatic	ZR Quick DNA Miniprep Plus	14.9	50	37.7417	1887.08	Pico Green	Yes	Yes	1
415	M0D056969O		Windermere Point		California	38.525	-123.268	Februrary 2019	EtOH	EtOH	18.4	Pisaster ochraceus	Pyloric caeca	Asymptomatic	ZR Quick DNA Miniprep Plus	18.5	50	23.2837	1164.18	Pico Green	No	No	0
416	M0D056971Q		Windermere Point		California	38.525	-123.268	Februrary 2019	EtOH	EtOH	16.2	Pisaster ochraceus	Pyloric caeca	Asymptomatic	ZR Quick DNA Miniprep Plus	3.6	50	34.0251	1701.26	Pico Green	No	No	0
417	M0D056973S		Windermere Point		California	38.525	-123.268	Februrary 2019	EtOH	EtOH	14.4	Pisaster ochraceus	Pyloric caeca	Asymptomatic	ZR Quick DNA Miniprep Plus	2.2	50	29.6999	1484.99	Pico Green	No	No	0
420	M0D056968N		Windermere Point		California	38.525	-123.268	Februrary 2019	EtOH	EtOH	17.4	Pisaster ochraceus	Pyloric caeca	Asymptomatic	ZR Quick DNA Miniprep Plus	4.6	50	29.5643	1478.21	Pico Green	Yes	Failed	1
421	M0D056970P		Windermere Point		California	38.525	-123.268	Februrary 2019	EtOH	EtOH	21	Pisaster ochraceus	Pyloric caeca	Asymptomatic	ZR Quick DNA Miniprep Plus	20.1	50	31.6744	1583.72	Pico Green	Yes	Failed	1
423	M0D056974T		Windermere Point		California	38.525	-123.268	Februrary 2019	EtOH	EtOH	10.4	Pisaster ochraceus	Pyloric caeca	Asymptomatic	ZR Quick DNA Miniprep Plus	17.6	50	32.6341	1631.71	Pico Green	Yes	Failed	1
418	M0D056966L		Windermere Point		California	38.525	-123.268	Februrary 2019	EtOH	EtOH	20	Pisaster ochraceus	Pyloric caeca	Asymptomatic	ZR Quick DNA Miniprep Plus	3.5	50	29.9965	1499.83	Pico Green	Yes	Yes	1
419	M0D056967M		Windermere Point		California	38.525	-123.268	Februrary 2019	EtOH	EtOH	24	Pisaster ochraceus	Pyloric caeca	Asymptomatic	ZR Quick DNA Miniprep Plus	15	50	34.1067	1705.34	Pico Green	Yes	Yes	1
422	M0D056972R		Windermere Point		California	38.525	-123.268	Februrary 2019	EtOH	EtOH	26	Pisaster ochraceus	Pyloric caeca	Asymptomatic	ZR Quick DNA Miniprep Plus	2.9	50	21.0103	1050.51	Pico Green	Yes	Yes	1
424	M0D056975U		Windermere Point		California	38.525	-123.268	Februrary 2019	EtOH	EtOH	15	Pisaster ochraceus	Pyloric caeca	Asymptomatic	ZR Quick DNA Miniprep Plus	10.8	50	28.0163	1400.81	Pico Green	Yes	Yes	1
485	SG435		Yachats Beach		Oregon	44.3114	-124.109	2019-05-08	EtOH	EtOH	NA	Pisaster ochraceus	Pyloric caeca	Asymptomatic	ZR Quick DNA Miniprep Plus	8.7	50	25.1642	1258.21	Pico Green	No	No	0
486	SG436		Yachats Beach		Oregon	44.3114	-124.109	2019-05-08	EtOH	EtOH	NA	Pisaster ochraceus	Pyloric caeca	Asymptomatic	ZR Quick DNA Miniprep Plus	8.6	50	25.0947	1254.74	Pico Green	No	No	0
487	SG437		Yachats Beach		Oregon	44.3114	-124.109	2019-05-08	EtOH	EtOH	NA	Pisaster ochraceus	Pyloric caeca	Asymptomatic	ZR Quick DNA Miniprep Plus	10.4	50	27.1004	1355.02	Pico Green	No	No	0
488	SG438		Yachats Beach		Oregon	44.3114	-124.109	2019-05-08	EtOH	EtOH	NA	Pisaster ochraceus	Pyloric caeca	Asymptomatic	ZR Quick DNA Miniprep Plus	15.9	50	26.7874	1339.37	Pico Green	No	No	0
489	SG439		Yachats Beach		Oregon	44.3114	-124.109	2019-05-08	EtOH	EtOH	NA	Pisaster ochraceus	Pyloric caeca	Asymptomatic	ZR Quick DNA Miniprep Plus	34.3	50	17.893	894.649	Pico Green	No	No	0
490	SG440		Yachats Beach		Oregon	44.3114	-124.109	2019-05-08	EtOH	EtOH	NA	Pisaster ochraceus	Pyloric caeca	Asymptomatic	ZR Quick DNA Miniprep Plus	14.1	50	28.1998	1409.99	Pico Green	No	No	0
491	SG441		Yachats Beach		Oregon	44.3114	-124.109	2019-05-08	EtOH	EtOH	NA	Pisaster ochraceus	Pyloric caeca	Asymptomatic	ZR Quick DNA Miniprep Plus	24.4	50	25.5549	1277.74	Pico Green	No	No	0
492	SG442		Yachats Beach		Oregon	44.3114	-124.109	2019-05-08	EtOH	EtOH	NA	Pisaster ochraceus	Pyloric caeca	Asymptomatic	ZR Quick DNA Miniprep Plus	23.9	50	27.3529	1367.64	Pico Green	No	No	0
493	SG443		Yachats Beach		Oregon	44.3114	-124.109	2019-05-08	EtOH	EtOH	NA	Pisaster ochraceus	Pyloric caeca	Asymptomatic	ZR Quick DNA Miniprep Plus	20.8	50	27.2803	1364.02	Pico Green	No	No	0
494	SG445		Yachats Beach		Oregon	44.3114	-124.109	2019-05-08	EtOH	EtOH	NA	Pisaster ochraceus	Pyloric caeca	Asymptomatic	ZR Quick DNA Miniprep Plus	27.2	50	23.9954	1199.77	Pico Green	No	No	0
495	SG446		Yachats Beach		Oregon	44.3114	-124.109	2019-05-08	EtOH	EtOH	NA	Pisaster ochraceus	Pyloric caeca	Asymptomatic	ZR Quick DNA Miniprep Plus	16.9	50	28.0626	1403.13	Pico Green	No	No	0
496	SG447		Yachats Beach		Oregon	44.3114	-124.109	2019-05-08	EtOH	EtOH	NA	Pisaster ochraceus	Pyloric caeca	Asymptomatic	ZR Quick DNA Miniprep Plus	10.1	50	26.7975	1339.87	Pico Green	No	No	0
497	SG448		Yachats Beach		Oregon	44.3114	-124.109	2019-05-08	EtOH	EtOH	NA	Pisaster ochraceus	Pyloric caeca	Asymptomatic	ZR Quick DNA Miniprep Plus	16.5	50	23.5436	1177.18	Pico Green	No	No	0
498	SG449		Yachats Beach		Oregon	44.3114	-124.109	2019-05-08	EtOH	EtOH	NA	Pisaster ochraceus	Pyloric caeca	Asymptomatic	ZR Quick DNA Miniprep Plus	20.2	50	30.9996	1549.98	Pico Green	No	No	0
499	SG450		Yachats Beach		Oregon	44.3114	-124.109	2019-05-08	EtOH	EtOH	NA	Pisaster ochraceus	Pyloric caeca	Asymptomatic	ZR Quick DNA Miniprep Plus	15.8	50	22.4447	1122.24	Pico Green	No	No	0
500	SG451		Yachats Beach		Oregon	44.3114	-124.109	2019-05-08	EtOH	EtOH	NA	Pisaster ochraceus	Pyloric caeca	Asymptomatic	ZR Quick DNA Miniprep Plus	13.8	50	24.3083	1215.42	Pico Green	No	No	0
501	SG453		Yachats Beach		Oregon	44.3114	-124.109	2019-05-08	EtOH	EtOH	NA	Pisaster ochraceus	Pyloric caeca	Asymptomatic	ZR Quick DNA Miniprep Plus	5.3	50	30.6959	1534.79	Pico Green	No	No	0
502	SG454		Yachats Beach		Oregon	44.3114	-124.109	2019-05-08	EtOH	EtOH	NA	Pisaster ochraceus	Pyloric caeca	Asymptomatic	ZR Quick DNA Miniprep Plus	11.2	50	30.2318	1511.59	Pico Green	No	No	0
503	SG452		Yachats Beach		Oregon	44.3114	-124.109	2019-05-08	EtOH	EtOH	NA	Pisaster ochraceus	Pyloric caeca	Asymptomatic	ZR Quick DNA Miniprep Plus	6.5	50	28.7284	1436.42	Pico Green	No	No	0
