# Supplementary material for: Diversity of Sea Star-Associated Densoviruses and Transcribed Endogenous Viral Elements of Densovirus Origin
Source: J Virol. 2020 Dec 9;95(1):e01594-20. doi: 10.1128/JVI.01594-20 (PMC7737747; doi:10.1128/JVI.01594-20)
Supplement: Supplemental file 3 [file JVI.01594-20-sd002.xlsx]

## Sheet: SiteSummary
Supplemental Table 2: Metadata summary by site location for SSaDV PCR samples
Collection Location	State	region	latitude	longitude	Sample Size	PCRpositive
Higgins Beach, Ketchikan	Alaska	Southern Alaska	55.4485	-131.83	31	17
Refuge Cove, Ketchikan	Alaska	Southern Alaska	55.4046	-131.744	1	0
Site 1	Alaska	Southern Alaska	58.4926	-134.791	24	0
Site 2	Alaska	Southern Alaska	58.4929	-134.789	26	0
Transect 8	Alaska	Southern Alaska	57.8887	-135.134	6	0
Transect 12	Alaska	Southern Alaska	57.9218	-135.176	9	2
Kachemak Bay	Alaska	Southern Alaska	59.7143	-151.152	16	0
View Cove (VC)	Alaska	Southern Alaska	55.0501	-133.011	20	0
False Bay	Alaska	Southern Alaska	57.9502	-134.933	19	10
Freshwater	Alaska	Southern Alaska	57.9049	-135.163	13	3
ISP	Alaska	Southern Alaska	58.1326	-135.466	19	2
Long Island	Alaska	Southern Alaska	58.0935	-135.473	16	1
Whitestone	Alaska	Southern Alaska	58.0641	-135.09	18	1
San Pedro	California	Southern California	33.7032	-118.284	39	0
Municipal Wharf, Monterey	California	Central California	36.6056	-121.889	6	0
Arena Cove	California	Central California	38.918	-123.721	1	0
Lifeboat House	California	Central California	37.997	-122.979	12	3
McClures Beach	California	Central California	38.182	-122.966	15	5
Phillips Gulch	California	Central California	38.587	-123.268	10	9
Sculpture Point	California	Central California	38.7	-123.443	10	6
Windermere Point	California	Central California	38.525	-123.268	10	7
Fort Bragg (FB)	California	Central California	39.4441	-123.815	14	0
Davenport, CA	California	Central California	37.0113	-122.199	32	2
Mitchell Cove, CA	California	Central California	36.9517	-122.04	23	8
Ellwood Mesa	California	Southern California	34.4196	-119.897	8	2
Goleta Sewer Pipe	California	Southern California	34.4145	-119.829	6	1
Bodega Bay	California	Central California	38.3166	-123.071	20	8
Cape Blanco	Oregon	Oregon	42.8397	-124.565	20	1
Yachats Beach	Oregon	Oregon	44.3114	-124.109	19	0
Tokatee Klootchman	Oregon	Oregon	44.2037	-124.117	20	0
Strawberry Hill	Oregon	Oregon	44.2492	-124.115	20	0
Eastsound Waterfront, Orcas Island	Washington	Washington	48.6915	-122.908	10	0
Pile Point, San Juan Island	Washington	Washington	48.482	-123.095	5	0
Point Caution, San Juan Island	Washington	Washington	48.5622	-123.017	10	2
Strathmann House, San Juan Island	Washington	Washington	48.5355	-123.011	5	1
Langley Harbor	Washington	Washington	48.0411	-122.407	47	46
SOK	Washington	Washington	47.9478	-124.663	12	4
Taylor	Washington	Washington	47.87	-124.577	12	3
Point of Archives	Washington	Washington	48.2418	-124.708	18	3
Bell Island	Washington	Washington	48.596	-122.982	18	0
Point George	Washington	Washington	48.5614	-122.989	7	0
Rosario Wall	Washington	Washington	48.6432	-122.874	13	1

## Sheet: Sheet2
Latititude	Sample
48.6915	Total
48.6915	Total
48.6915	Total
48.6915	Total
48.6915	Total
48.482	Total
48.482	Total
48.482	Total
48.482	Total
48.482	Total
48.5622	Total
48.5622	Total
48.5622	Total
48.5622	Total
48.5622	Total
48.5355	Total
48.5355	Total
48.5355	Total
48.5355	Total
48.5355	Total
48.6915	Total
48.6915	Total
48.6915	Total
48.6915	Total
48.6915	Total
48.5622	Total
48.5622	Total
48.5622	Total
48.5622	Total
48.5622	Total
55.4485	Total
55.4485	Total
55.4485	Total
55.4485	Total
55.4485	Total
55.4485	Total
55.4485	Total
55.4485	Total
55.4485	Total
55.4485	Total
55.4485	Total
55.4485	Total
55.4485	Total
55.4485	Total
55.4485	Total
55.4485	Total
55.4485	Total
55.4046	Total
55.4485	Total
55.4485	Total
55.4485	Total
55.4485	Total
55.4485	Total
55.4485	Total
55.4485	Total
55.4485	Total
55.4485	Total
55.4485	Total
55.4485	Total
55.4485	Total
55.4485	Total
55.4485	Total
58.4926	Total
58.4926	Total
58.4926	Total
58.4926	Total
58.4926	Total
58.4926	Total
58.4926	Total
58.4926	Total
58.4926	Total
58.4926	Total
58.4926	Total
58.4926	Total
58.4926	Total
58.4926	Total
58.4926	Total
58.4926	Total
58.4926	Total
58.4926	Total
58.4926	Total
58.4926	Total
58.4926	Total
58.4926	Total
58.4926	Total
58.4926	Total
58.4929	Total
58.4929	Total
58.4929	Total
58.4929	Total
58.4929	Total
58.4929	Total
58.4929	Total
58.4929	Total
58.4929	Total
58.4929	Total
58.4929	Total
58.4929	Total
58.4929	Total
58.4929	Total
58.4929	Total
58.4929	Total
58.4929	Total
58.4929	Total
58.4929	Total
58.4929	Total
58.4929	Total
58.4929	Total
58.4929	Total
58.4929	Total
57.809	Total
57.809	Total
57.8887	Total
57.8887	Total
57.8887	Total
57.8887	Total
57.8887	Total
57.8887	Total
57.9218	Total
57.9218	Total
57.9218	Total
57.9218	Total
57.9218	Total
57.9218	Total
57.9218	Total
57.9218	Total
57.9218	Total
33.7032	Total
33.7032	Total
33.7032	Total
33.7032	Total
33.7032	Total
36.6056	Total
36.6056	Total
36.6056	Total
36.6056	Total
36.6056	Total
36.6056	Total
33.7032	Total
33.7032	Total
33.7032	Total
33.7032	Total
33.7032	Total
33.7032	Total
33.7032	Total
33.7032	Total
33.7032	Total
42.8397	Total
42.8397	Total
42.8397	Total
42.8397	Total
42.8397	Total
42.8397	Total
42.8397	Total
42.8397	Total
42.8397	Total
42.8397	Total
42.8397	Total
42.8397	Total
42.8397	Total
42.8397	Total
42.8397	Total
42.8397	Total
42.8397	Total
42.8397	Total
42.8397	Total
42.8397	Total
44.3114	Total
44.3114	Total
44.3114	Total
44.3114	Total
44.3114	Total
44.3114	Total
44.3114	Total
44.3114	Total
44.3114	Total
44.3114	Total
44.3114	Total
44.3114	Total
44.3114	Total
44.3114	Total
44.3114	Total
44.3114	Total
44.3114	Total
44.3114	Total
44.3114	Total
44.2037	Total
44.2037	Total
44.2037	Total
44.2037	Total
44.2037	Total
44.2037	Total
44.2037	Total
44.2037	Total
44.2037	Total
44.2037	Total
44.2037	Total
44.2037	Total
44.2037	Total
44.2037	Total
44.2037	Total
44.2037	Total
44.2037	Total
44.2037	Total
44.2037	Total
44.2037	Total
44.2492	Total
44.2492	Total
44.2492	Total
44.2492	Total
44.2492	Total
44.2492	Total
44.2492	Total
44.2492	Total
44.2492	Total
44.2492	Total
44.2492	Total
44.2492	Total
44.2492	Total
44.2492	Total
44.2492	Total
44.2492	Total
44.2492	Total
44.2492	Total
44.2492	Total
44.2492	Total
38.7	Total
38.7	Total
38.7	Total
38.7	Total
38.7	Total
38.7	Total
38.7	Total
38.7	Total
38.918	Total
38.525	Total
38.525	Total
38.525	Total
38.7	Total
38.7	Total
38.525	Total
38.525	Total
38.525	Total
38.525	Total
38.525	Total
38.525	Total
38.525	Total
38.525	Total
38.525	Total
38.525	Total
38.587	Total
38.587	Total
38.587	Total
38.587	Total
38.587	Total
38.587	Total
38.587	Total
38.182	Total
38.182	Total
38.182	Total
38.182	Total
38.182	Total
38.182	Total
38.182	Total
38.182	Total
38.182	Total
38.182	Total
38.182	Total
38.182	Total
38.182	Total
38.182	Total
38.182	Total
37.997	Total
37.997	Total
37.997	Total
37.997	Total
37.997	Total
37.997	Total
37.997	Total
37.997	Total
37.997	Total
37.997	Total
37.997	Total
37.997	Total
33.7001	Total
33.7001	Total
33.7001	Total
33.7001	Total
33.7001	Total
33.7001	Total
33.7001	Total
33.7001	Total
33.7001	Total
33.7001	Total
33.7001	Total
33.7001	Total
33.7001	Total
33.7001	Total
33.7001	Total
33.7001	Total
33.7001	Total
33.7001	Total
33.7001	Total
33.7001	Total
33.7001	Total
33.7001	Total
33.7001	Total
33.7001	Total
33.7001	Total
59.7143	Total
59.7143	Total
59.7143	Total
59.7143	Total
59.7143	Total
59.7143	Total
59.7143	Total
59.7143	Total
59.7143	Total
59.7143	Total
59.7143	Total
59.7143	Total
59.7143	Total
59.7143	Total
59.7143	Total
59.7143	Total
39.4441	Total
39.4441	Total
39.4441	Total
39.4441	Total
39.4441	Total
39.4441	Total
39.4441	Total
39.4441	Total
39.4441	Total
39.4441	Total
39.4441	Total
39.4441	Total
39.4441	Total
39.4441	Total
55.0501	Total
55.0501	Total
55.0501	Total
55.0501	Total
55.0501	Total
55.0501	Total
55.0501	Total
55.0501	Total
55.0501	Total
55.0501	Total
55.0501	Total
55.0501	Total
55.0501	Total
55.0501	Total
55.0501	Total
55.0501	Total
55.0501	Total
55.0501	Total
55.0501	Total
55.0501	Total
37.0113	Total
37.0113	Total
37.0113	Total
37.0113	Total
37.0113	Total
37.0113	Total
36.9517	Total
36.9517	Total
36.9517	Total
36.9517	Total
36.9517	Total
36.9517	Total
37.0113	Total
36.9517	Total
37.0113	Total
36.9517	Total
37.0113	Total
36.9517	Total
36.9517	Total
36.9517	Total
36.9517	Total
37.0113	Total
37.0113	Total
36.9517	Total
36.9517	Total
36.9517	Total
37.0113	Total
36.9517	Total
36.9517	Total
36.9517	Total
37.0113	Total
36.9517	Total
36.9517	Total
37.0113	Total
37.0113	Total
36.9517	Total
37.0113	Total
37.0113	Total
36.9517	Total
36.9517	Total
37.0113	Total
37.0113	Total
37.0113	Total
37.0113	Total
37.0113	Total
37.0113	Total
37.0113	Total
37.0113	Total
37.0113	Total
37.0113	Total
37.0113	Total
37.0113	Total
37.0113	Total
37.0113	Total
37.0113	Total
34.4196	Total
34.4196	Total
34.4196	Total
34.4196	Total
34.4196	Total
34.4145	Total
34.4145	Total
34.4145	Total
34.4145	Total
34.4145	Total
34.4196	Total
34.4196	Total
34.4196	Total
34.4145	Total
47.9478	Total
47.9478	Total
47.9478	Total
47.9478	Total
47.9478	Total
47.9478	Total
47.9478	Total
47.9478	Total
47.9478	Total
47.9478	Total
47.9478	Total
47.9478	Total
47.87	Total
47.87	Total
47.87	Total
47.87	Total
47.87	Total
47.87	Total
47.87	Total
47.87	Total
47.87	Total
47.87	Total
47.87	Total
47.87	Total
47.87	Total
48.2418	Total
48.2418	Total
48.2418	Total
48.2418	Total
48.2418	Total
48.2418	Total
48.2418	Total
48.2418	Total
48.2418	Total
48.2418	Total
48.2418	Total
48.2418	Total
48.2418	Total
48.2418	Total
48.2418	Total
48.2418	Total
48.2418	Total
48.2418	Total
38.3166	Total
38.3166	Total
38.3166	Total
38.3166	Total
38.3166	Total
38.3166	Total
38.3166	Total
38.3166	Total
38.3166	Total
38.3166	Total
38.3166	Total
38.3166	Total
38.3166	Total
38.3166	Total
38.3166	Total
38.3166	Total
38.3166	Total
38.3166	Total
38.3166	Total
38.3166	Total
48.596	Total
48.596	Total
48.596	Total
48.596	Total
48.596	Total
48.596	Total
48.596	Total
48.596	Total
48.596	Total
48.596	Total
48.5614	Total
48.5614	Total
48.5614	Total
48.5614	Total
48.5614	Total
48.5614	Total
48.5614	Total
48.6432	Total
48.6432	Total
48.6432	Total
48.6432	Total
48.6432	Total
48.6432	Total
48.6432	Total
48.6432	Total
48.6432	Total
48.6432	Total
48.6432	Total
48.6432	Total
48.6432	Total
48.596	Total
48.596	Total
48.596	Total
48.596	Total
48.596	Total
48.596	Total
48.596	Total
48.596	Total
48.0411	Total
48.0411	Total
48.0411	Total
48.0411	Total
48.0411	Total
48.0411	Total
48.0411	Total
48.0411	Total
48.0411	Total
48.0411	Total
48.0411	Total
48.0411	Total
48.0411	Total
48.0411	Total
48.0411	Total
48.0411	Total
48.0411	Total
48.0411	Total
48.0411	Total
48.0411	Total
48.0411	Total
48.0411	Total
48.0411	Total
48.0411	Total
48.0411	Total
48.0411	Total
48.0411	Total
48.0411	Total
48.0411	Total
48.0411	Total
48.0411	Total
48.0411	Total
48.0411	Total
48.0411	Total
48.0411	Total
48.0411	Total
48.0411	Total
48.0411	Total
48.0411	Total
48.0411	Total
48.0411	Total
48.0411	Total
48.0411	Total
48.0411	Total
48.0411	Total
48.0411	Total
48.0411	Total
58.1326	Total
58.1326	Total
58.0935	Total
58.0935	Total
58.0935	Total
58.0935	Total
58.0935	Total
58.0935	Total
58.0935	Total
58.0935	Total
58.0935	Total
58.1326	Total
58.1326	Total
58.1326	Total
58.1326	Total
58.1326	Total
58.1326	Total
57.9502	Total
57.9502	Total
57.9502	Total
57.9502	Total
57.9502	Total
57.9502	Total
57.9502	Total
57.9502	Total
57.9502	Total
57.9049	Total
57.9049	Total
57.9049	Total
57.9049	Total
57.9049	Total
57.9049	Total
57.9049	Total
57.9049	Total
57.9049	Total
58.0641	Total
58.0641	Total
58.0641	Total
58.0641	Total
58.0641	Total
58.0641	Total
58.0641	Total
58.0641	Total
58.0641	Total
57.9049	Total
57.9049	Total
57.9049	Total
57.9049	Total
58.0641	Total
58.0641	Total
58.0641	Total
58.0641	Total
58.0641	Total
58.0641	Total
58.0641	Total
58.0641	Total
58.0641	Total
58.0935	Total
58.0935	Total
58.0935	Total
58.0935	Total
58.0935	Total
58.0935	Total
58.0935	Total
58.1326	Total
58.1326	Total
58.1326	Total
58.1326	Total
58.1326	Total
58.1326	Total
58.1326	Total
58.1326	Total
58.1326	Total
58.1326	Total
58.1326	Total
57.9502	Total
57.9502	Total
57.9502	Total
57.9502	Total
57.9502	Total
57.9502	Total
57.9502	Total
57.9502	Total
57.9502	Total
57.9502	Total
58.1326	Present
58.1326	Present
58.0935	Present
58.0641	Present
57.9502	Present
57.9502	Present
57.9502	Present
57.9502	Present
57.9502	Present
57.9502	Present
57.9502	Present
57.9502	Present
57.9502	Present
57.9218	Present
57.9218	Present
57.9049	Present
57.9049	Present
55.4485	Present
55.4485	Present
55.4485	Present
55.4485	Present
55.4485	Present
55.4485	Present
55.4485	Present
55.4485	Present
55.4485	Present
55.4485	Present
55.4485	Present
55.4485	Present
55.4485	Present
55.4485	Present
55.4485	Present
55.4485	Present
55.4485	Present
55.4046	Present
48.6432	Present
48.5622	Present
48.5622	Present
48.5355	Present
48.2418	Present
48.2418	Present
48.2418	Present
48.0411	Present
48.0411	Present
48.0411	Present
48.0411	Present
48.0411	Present
48.0411	Present
48.0411	Present
48.0411	Present
48.0411	Present
48.0411	Present
48.0411	Present
48.0411	Present
48.0411	Present
48.0411	Present
48.0411	Present
48.0411	Present
48.0411	Present
48.0411	Present
48.0411	Present
48.0411	Present
48.0411	Present
48.0411	Present
48.0411	Present
48.0411	Present
48.0411	Present
48.0411	Present
48.0411	Present
48.0411	Present
48.0411	Present
48.0411	Present
48.0411	Present
48.0411	Present
48.0411	Present
48.0411	Present
48.0411	Present
48.0411	Present
48.0411	Present
48.0411	Present
48.0411	Present
48.0411	Present
47.9478	Present
47.9478	Present
47.9478	Present
47.9478	Present
47.87	Present
47.87	Present
47.87	Present
42.8397	Present
38.7	Present
38.7	Present
38.7	Present
38.7	Present
38.587	Present
38.587	Present
38.587	Present
38.587	Present
38.587	Present
38.587	Present
38.587	Present
38.587	Present
38.587	Present
38.525	Present
38.525	Present
38.525	Present
38.525	Present
38.525	Present
38.525	Present
38.525	Present
38.3166	Present
38.3166	Present
38.3166	Present
38.3166	Present
38.3166	Present
38.3166	Present
38.3166	Present
38.3166	Present
38.182	Present
38.182	Present
38.182	Present
38.182	Present
38.182	Present
37.997	Present
37.997	Present
37.997	Present
37.0113	Present
37.0113	Present
36.9517	Present
36.9517	Present
36.9517	Present
36.9517	Present
36.9517	Present
36.9517	Present
36.9517	Present
36.9517	Present
34.4196	Present
34.4196	Present
34.4145	Present

## Sheet: Sheet1
region	Sample Size	PCRpositive	Used_in_haplotype
Southern Alaska	218	35	20
Central California	153	46	35
Southern California	53	3	0
Oregon	79	1	1
Washington	158	60	59
	661	145	115
