# Supplementary material for: Diversity of Sea Star-Associated Densoviruses and Transcribed Endogenous Viral Elements of Densovirus Origin
Source: J Virol. 2020 Dec 9;95(1):e01594-20. doi: 10.1128/JVI.01594-20 (PMC7737747; doi:10.1128/JVI.01594-20)
Supplement: Supplemental file 4 [file JVI.01594-20-sd003.xlsx]

## Sheet: Sheet1
Supplemental Table 3: Metadata for tissue samples collected for DNA extraction and PCR testing for SSaDV tissue tropism
Sample ID	Collection Location	State	latitude	longitude	Date Collected	Preservation	Animal #	Species	Animal Size (cm)	Sample Type	Health Status	DNA Extraction Kit Used	Subsample wgt (mg)	Elution Vol.	DNA Conc. (ng/ul)	Total Yield	Quant. Method	PCR Positive	Sequenced
USGS130	Langley Harbor, Washington	Washington	48.0411	-122.407	2017-11-17	-80C	1	Pisaster ochraceus		Body wall	Asymptomatic	ZR Quick DNA Miniprep Plus	21.2	50	0.368795	18.4397	Pico Green	No	No
USGS02	Langley Harbor, Washington	Washington	48.0411	-122.407	2017-11-17	-80C	1	Pisaster ochraceus		Coelomic fluid	Asymptomatic	ZR Quick DNA Miniprep Plus	200	50	3.53519	176.76	Pico Green	No	No
USGS132	Langley Harbor, Washington	Washington	48.0411	-122.407	2017-11-17	-80C	1	Pisaster ochraceus		Gonads	Asymptomatic	ZR Quick DNA Miniprep Plus	37.1	50	19.4642	973.211	Pico Green	No	No
USGS131	Langley Harbor, Washington	Washington	48.0411	-122.407	2017-11-17	-80C	1	Pisaster ochraceus	30	Pyloric caeca	Asymptomatic	ZR Quick DNA Miniprep Plus	61.5	50	0.483362	24.1681	Pico Green	Yes	Yes
USGS148	Langley Harbor, Washington	Washington	48.0411	-122.407	2017-11-17	-80C	1	Pisaster ochraceus		Stomach	Asymptomatic	ZR Quick DNA Miniprep Plus	34.9	50	25.9778	1298.89	Pico Green	No	No
USGS01	Langley Harbor, Washington	Washington	48.0411	-122.407	2017-11-17	-80C	1	Pisaster ochraceus		Tube feet	Asymptomatic	ZR Quick DNA Miniprep Plus	16.7	50	21.3262	1066.31	Pico Green	No	No
USGS133	Langley Harbor, Washington	Washington	48.0411	-122.407	2017-11-17	-80C	2	Pisaster ochraceus		Body wall	Asymptomatic	ZR Quick DNA Miniprep Plus	19.2	50	0.058158	2.9079	Pico Green	No	No
USGS05	Langley Harbor, Washington	Washington	48.0411	-122.407	2017-11-17	-80C	2	Pisaster ochraceus		Coelomic fluid	Asymptomatic	ZR Quick DNA Miniprep Plus	200	50	5.01795	250.898	Pico Green	No	No
USGS135	Langley Harbor, Washington	Washington	48.0411	-122.407	2017-11-17	-80C	2	Pisaster ochraceus		Gonads	Asymptomatic	ZR Quick DNA Miniprep Plus	29.8	50	0.676735	33.8367	Pico Green	No	No
USGS149	Langley Harbor, Washington	Washington	48.0411	-122.407	2017-11-17	-80C	2	Pisaster ochraceus		Stomach	Asymptomatic	ZR Quick DNA Miniprep Plus	35.4	50	32.0582	1602.91	Pico Green	No	No
USGS04	Langley Harbor, Washington	Washington	48.0411	-122.407	2017-11-17	-80C	2	Pisaster ochraceus		Tube feet	Asymptomatic	ZR Quick DNA Miniprep Plus	22.3	50	16.9903	849.516	Pico Green	No	No
USGS136	Langley Harbor, Washington	Washington	48.0411	-122.407	2017-11-17	-80C	3	Pisaster ochraceus		Body wall	Asymptomatic	ZR Quick DNA Miniprep Plus	52	50	1.8962	94.81	Pico Green	No	No
USGS08	Langley Harbor, Washington	Washington	48.0411	-122.407	2017-11-17	-80C	3	Pisaster ochraceus		Coelomic fluid	Asymptomatic	ZR Quick DNA Miniprep Plus	200	50	2.55558	127.779	Pico Green	No	No
USGS138	Langley Harbor, Washington	Washington	48.0411	-122.407	2017-11-17	-80C	3	Pisaster ochraceus		Gonads	Asymptomatic	ZR Quick DNA Miniprep Plus	12.1	50	0.805812	40.2906	Pico Green	No	No
USGS137	Langley Harbor, Washington	Washington	48.0411	-122.407	2017-11-17	-80C	3	Pisaster ochraceus	27.5	Pyloric caeca	Asymptomatic	ZR Quick DNA Miniprep Plus	13.7	50	0.655068	32.7534	Pico Green	Yes	Yes
USGS150	Langley Harbor, Washington	Washington	48.0411	-122.407	2017-11-17	-80C	3	Pisaster ochraceus		Stomach	Asymptomatic	ZR Quick DNA Miniprep Plus	16.1	50	28.6853	1434.26	Pico Green	No	No
USGS07	Langley Harbor, Washington	Washington	48.0411	-122.407	2017-11-17	-80C	3	Pisaster ochraceus		Tube feet	Asymptomatic	ZR Quick DNA Miniprep Plus	24.1	50	22.8732	1143.66	Pico Green	No	No
USGS139	Langley Harbor, Washington	Washington	48.0411	-122.407	2017-11-17	-80C	4	Pisaster ochraceus		Body wall	Asymptomatic	ZR Quick DNA Miniprep Plus	38.9	50	0.872132	43.6066	Pico Green	No	No
USGS11	Langley Harbor, Washington	Washington	48.0411	-122.407	2017-11-17	-80C	4	Pisaster ochraceus		Coelomic fluid	Asymptomatic	ZR Quick DNA Miniprep Plus	200	50	2.21415	110.708	Pico Green	No	No
USGS141	Langley Harbor, Washington	Washington	48.0411	-122.407	2017-11-17	-80C	4	Pisaster ochraceus		Gonads	Asymptomatic	ZR Quick DNA Miniprep Plus	21	50	1.21683	60.8413	Pico Green	No	No
USGS140	Langley Harbor, Washington	Washington	48.0411	-122.407	2017-11-17	-80C	4	Pisaster ochraceus	31	Pyloric caeca	Asymptomatic	ZR Quick DNA Miniprep Plus	29.2	50	3.21686	160.843	Pico Green	Yes	Yes
USGS151	Langley Harbor, Washington	Washington	48.0411	-122.407	2017-11-17	-80C	4	Pisaster ochraceus		Stomach	Asymptomatic	ZR Quick DNA Miniprep Plus	39.2	50	39.3256	1966.28	Pico Green	No	No
USGS10	Langley Harbor, Washington	Washington	48.0411	-122.407	2017-11-17	-80C	4	Pisaster ochraceus		Tube feet	Asymptomatic	ZR Quick DNA Miniprep Plus	59.6	50	22.2484	1112.42	Pico Green	Yes	No
USGS142	Langley Harbor, Washington	Washington	48.0411	-122.407	2017-11-17	-80C	5	Pisaster ochraceus		Body wall	Asymptomatic	ZR Quick DNA Miniprep Plus	55.3	50	9.36562e-05	0.00468281	Pico Green	No	No
USGS14	Langley Harbor, Washington	Washington	48.0411	-122.407	2017-11-17	-80C	5	Pisaster ochraceus		Coelomic fluid	Asymptomatic	ZR Quick DNA Miniprep Plus	200	50	8.48628	424.314	Pico Green	No	No
USGS144	Langley Harbor, Washington	Washington	48.0411	-122.407	2017-11-17	-80C	5	Pisaster ochraceus		Gonads	Asymptomatic	ZR Quick DNA Miniprep Plus	22.3	50	9.88081	494.041	Pico Green	No	No
USGS143	Langley Harbor, Washington	Washington	48.0411	-122.407	2017-11-17	-80C	5	Pisaster ochraceus	36	Pyloric caeca	Asymptomatic	ZR Quick DNA Miniprep Plus	19.9	50	1.38195	69.0975	Pico Green	Yes	Yes
USGS152	Langley Harbor, Washington	Washington	48.0411	-122.407	2017-11-17	-80C	5	Pisaster ochraceus		Stomach	Asymptomatic	ZR Quick DNA Miniprep Plus	21.7	50	33.744	1687.2	Pico Green	No	No
USGS13	Langley Harbor, Washington	Washington	48.0411	-122.407	2017-11-17	-80C	5	Pisaster ochraceus		Tube feet	Asymptomatic	ZR Quick DNA Miniprep Plus	29.8	50	5.96144	298.072	Pico Green	No	No
USGS145	Langley Harbor, Washington	Washington	48.0411	-122.407	2017-11-17	-80C	6	Pisaster ochraceus		Body wall	Asymptomatic	ZR Quick DNA Miniprep Plus	65.3	50	0.260568	13.0284	Pico Green	No	No
USGS17	Langley Harbor, Washington	Washington	48.0411	-122.407	2017-11-17	-80C	6	Pisaster ochraceus		Coelomic fluid	Asymptomatic	ZR Quick DNA Miniprep Plus	200	50	2.51314	125.657	Pico Green	No	No
USGS147	Langley Harbor, Washington	Washington	48.0411	-122.407	2017-11-17	-80C	6	Pisaster ochraceus		Gonads	Asymptomatic	ZR Quick DNA Miniprep Plus	27.8	50	11.4797	573.985	Pico Green	No	No
USGS146	Langley Harbor, Washington	Washington	48.0411	-122.407	2017-11-17	-80C	6	Pisaster ochraceus		Pyloric caeca	Asymptomatic	ZR Quick DNA Miniprep Plus	24.4	50	0.349854	17.4927	Pico Green	Yes	Yes
USGS153	Langley Harbor, Washington	Washington	48.0411	-122.407	2017-11-17	-80C	6	Pisaster ochraceus		Stomach	Asymptomatic	ZR Quick DNA Miniprep Plus	31.1	50	35.6321	1781.61	Pico Green	No	No
USGS16	Langley Harbor, Washington	Washington	48.0411	-122.407	2017-11-17	-80C	6	Pisaster ochraceus		Tube feet	Asymptomatic	ZR Quick DNA Miniprep Plus	27.7	50	16.7667	838.337	Pico Green	No	No
USGS186	Langley Harbor, Washington	Washington	48.0411	-122.407	2017-11-17	-80C	7	Pisaster ochraceus		Body wall	Asymptomatic	ZR Quick DNA Miniprep Plus	54.3	50	1.93665	96.8323	Pico Green	No	No
USGS45	Langley Harbor, Washington	Washington	48.0411	-122.407	2017-11-17	-80C	7	Pisaster ochraceus		Coelomic fluid	Asymptomatic	ZR Quick DNA Miniprep Plus	200	50	11.9568	597.84	Pico Green	No	No
USGS188	Langley Harbor, Washington	Washington	48.0411	-122.407	2017-11-17	-80C	7	Pisaster ochraceus		Gonads	Asymptomatic	ZR Quick DNA Miniprep Plus	12.5	50	20.8258	1041.29	Pico Green	No	No
USGS187	Langley Harbor, Washington	Washington	48.0411	-122.407	2017-11-17	-80C	7	Pisaster ochraceus	28	Pyloric caeca	Asymptomatic	ZR Quick DNA Miniprep Plus	22.4	50	11.4477	572.384	Pico Green	Yes	Yes
USGS189	Langley Harbor, Washington	Washington	48.0411	-122.407	2017-11-17	-80C	7	Pisaster ochraceus		Stomach	Asymptomatic	ZR Quick DNA Miniprep Plus	8.5	50	0.0814568	4.07284	Pico Green	No	No
USGS46	Langley Harbor, Washington	Washington	48.0411	-122.407	2017-11-17	-80C	7	Pisaster ochraceus		Tube feet	Asymptomatic	ZR Quick DNA Miniprep Plus	33.4	50	26.8204	1341.02	Pico Green	No	No
USGS190	Langley Harbor, Washington	Washington	48.0411	-122.407	2017-11-17	-80C	8	Evasterias troschelii		Body wall	Asymptomatic	ZR Quick DNA Miniprep Plus	35	50	2.70175	135.087	Pico Green	No	No
USGS48	Langley Harbor, Washington	Washington	48.0411	-122.407	2017-11-17	-80C	8	Evasterias troschelii		Coelomic fluid	Asymptomatic	ZR Quick DNA Miniprep Plus	200	50	0	0	Pico Green	No	No
USGS192	Langley Harbor, Washington	Washington	48.0411	-122.407	2017-11-17	-80C	8	Evasterias troschelii		Gonads	Asymptomatic	ZR Quick DNA Miniprep Plus	48.3	50	1.15444	57.7218	Pico Green	No	No
USGS191	Langley Harbor, Washington	Washington	48.0411	-122.407	2017-11-17	-80C	8	Evasterias troschelii	29	Pyloric caeca	Asymptomatic	ZR Quick DNA Miniprep Plus	14.5	50	3.47657	173.828	Pico Green	Yes	Yes
USGS193	Langley Harbor, Washington	Washington	48.0411	-122.407	2017-11-17	-80C	8	Evasterias troschelii		Stomach	Asymptomatic	ZR Quick DNA Miniprep Plus	37	50	8.62598	431.299	Pico Green	No	No
USGS49	Langley Harbor, Washington	Washington	48.0411	-122.407	2017-11-17	-80C	8	Evasterias troschelii		Tube feet	Asymptomatic	ZR Quick DNA Miniprep Plus	26.7	50	22.082	1104.1	Pico Green	No	No
USGS170	Langley Harbor, Washington	Washington	48.0411	-122.407	2017-11-17	-80C	9	Pisaster ochraceus		Body wall	Asymptomatic	ZR Quick DNA Miniprep Plus	65.4	50	1.05961	52.9807	Pico Green	No	No
USGS51	Langley Harbor, Washington	Washington	48.0411	-122.407	2017-11-17	-80C	9	Pisaster ochraceus		Coelomic fluid	Asymptomatic	ZR Quick DNA Miniprep Plus	200	50	5.11655	255.828	Pico Green	No	No
USGS172	Langley Harbor, Washington	Washington	48.0411	-122.407	2017-11-17	-80C	9	Pisaster ochraceus		Gonads	Asymptomatic	ZR Quick DNA Miniprep Plus	9.4	50	4.72793	236.397	Pico Green	Yes	No
USGS171	Langley Harbor, Washington	Washington	48.0411	-122.407	2017-11-17	-80C	9	Pisaster ochraceus	25	Pyloric caeca	Asymptomatic	ZR Quick DNA Miniprep Plus	55.1	50	2.03797	101.899	Pico Green	Yes	Yes
USGS173	Langley Harbor, Washington	Washington	48.0411	-122.407	2017-11-17	-80C	9	Pisaster ochraceus		Stomach	Asymptomatic	ZR Quick DNA Miniprep Plus	40.2	50	39.2484	1962.42	Pico Green	No	No
USGS52	Langley Harbor, Washington	Washington	48.0411	-122.407	2017-11-17	-80C	9	Pisaster ochraceus		Tube feet	Asymptomatic	ZR Quick DNA Miniprep Plus	23.1	50	26.5559	1327.8	Pico Green	Yes	No
USGS174	Langley Harbor, Washington	Washington	48.0411	-122.407	2017-11-17	-80C	10	Evasterias troschelii		Body wall	Asymptomatic	ZR Quick DNA Miniprep Plus	34.8	50	0	0	Pico Green	No	No
USGS54	Langley Harbor, Washington	Washington	48.0411	-122.407	2017-11-17	-80C	10	Evasterias troschelii		Coelomic fluid	Asymptomatic	ZR Quick DNA Miniprep Plus	200	50	2.48499	124.25	Pico Green	No	No
USGS176	Langley Harbor, Washington	Washington	48.0411	-122.407	2017-11-17	-80C	10	Evasterias troschelii		Gonads	Asymptomatic	ZR Quick DNA Miniprep Plus	22.5	50	0.928663	46.4331	Pico Green	No	No
USGS175	Langley Harbor, Washington	Washington	48.0411	-122.407	2017-11-17	-80C	10	Evasterias troschelii	23.5	Pyloric caeca	Asymptomatic	ZR Quick DNA Miniprep Plus	11	50	1.24934	62.4671	Pico Green	Yes	Yes
USGS177	Langley Harbor, Washington	Washington	48.0411	-122.407	2017-11-17	-80C	10	Evasterias troschelii		Stomach	Asymptomatic	ZR Quick DNA Miniprep Plus	20.7	50	6.99662	349.831	Pico Green	No	No
USGS55	Langley Harbor, Washington	Washington	48.0411	-122.407	2017-11-17	-80C	10	Evasterias troschelii		Tube feet	Asymptomatic	ZR Quick DNA Miniprep Plus	22.9	50	21.9621	1098.1	Pico Green	No	No
USGS194	Langley Harbor, Washington	Washington	48.0411	-122.407	2017-11-17	-80C	11	Pisaster ochraceus		Body wall	Asymptomatic	ZR Quick DNA Miniprep Plus	37.2	50	1.62405	81.2023	Pico Green	No	No
USGS57	Langley Harbor, Washington	Washington	48.0411	-122.407	2017-11-17	-80C	11	Pisaster ochraceus		Coelomic fluid	Asymptomatic	ZR Quick DNA Miniprep Plus	200	50	3.94745	197.373	Pico Green	No	No
USGS196	Langley Harbor, Washington	Washington	48.0411	-122.407	2017-11-17	-80C	11	Pisaster ochraceus		Gonads	Asymptomatic	ZR Quick DNA Miniprep Plus	36.9	50	20.845	1042.25	Pico Green	No	No
USGS195	Langley Harbor, Washington	Washington	48.0411	-122.407	2017-11-17	-80C	11	Pisaster ochraceus	34	Pyloric caeca	Asymptomatic	ZR Quick DNA Miniprep Plus	26.4	50	1.07156	53.5779	Pico Green	Yes	Yes
USGS197	Langley Harbor, Washington	Washington	48.0411	-122.407	2017-11-17	-80C	11	Pisaster ochraceus		Stomach	Asymptomatic	ZR Quick DNA Miniprep Plus	25.6	50	2.07712	103.856	Pico Green	No	No
USGS58	Langley Harbor, Washington	Washington	48.0411	-122.407	2017-11-17	-80C	11	Pisaster ochraceus		Tube feet	Asymptomatic	ZR Quick DNA Miniprep Plus	29.7	50	21.6215	1081.08	Pico Green	No	No
USGS198	Langley Harbor, Washington	Washington	48.0411	-122.407	2017-11-17	-80C	12	Evasterias troschelii		Body wall	Asymptomatic	ZR Quick DNA Miniprep Plus	47.6	50	0.354643	17.7322	Pico Green	No	No
USGS60	Langley Harbor, Washington	Washington	48.0411	-122.407	2017-11-17	-80C	12	Evasterias troschelii		Coelomic fluid	Asymptomatic	ZR Quick DNA Miniprep Plus	200	50	0.13819	6.90952	Pico Green	No	No
USGS200	Langley Harbor, Washington	Washington	48.0411	-122.407	2017-11-17	-80C	12	Evasterias troschelii		Gonads	Asymptomatic	ZR Quick DNA Miniprep Plus	46.1	50	0.0203251	1.01625	Pico Green	No	No
USGS199	Langley Harbor, Washington	Washington	48.0411	-122.407	2017-11-17	-80C	12	Evasterias troschelii		Pyloric caeca	Asymptomatic	ZR Quick DNA Miniprep Plus	18.2	50	0.329344	16.4672	Pico Green	Yes	Yes
USGS201	Langley Harbor, Washington	Washington	48.0411	-122.407	2017-11-17	-80C	12	Evasterias troschelii		Stomach	Asymptomatic	ZR Quick DNA Miniprep Plus	26.7	50	2.36879	118.439	Pico Green	No	No
USGS61	Langley Harbor, Washington	Washington	48.0411	-122.407	2017-11-17	-80C	12	Evasterias troschelii		Tube feet	Asymptomatic	ZR Quick DNA Miniprep Plus	22.3	50	10.213	510.651	Pico Green	No	No
USGS154	Langley Harbor, Washington	Washington	48.0411	-122.407	2017-11-17	-80C	13	Pisaster ochraceus		Body wall	Asymptomatic	ZR Quick DNA Miniprep Plus	29.8	50	14.9261	746.304	Pico Green	No	No
USGS63	Langley Harbor, Washington	Washington	48.0411	-122.407	2017-11-17	-80C	13	Pisaster ochraceus		Coelomic fluid	Asymptomatic	ZR Quick DNA Miniprep Plus	200	50	6.516	325.8	Pico Green	No	No
USGS156	Langley Harbor, Washington	Washington	48.0411	-122.407	2017-11-17	-80C	13	Pisaster ochraceus		Gonads	Asymptomatic	ZR Quick DNA Miniprep Plus	15.9	50	12.414	620.699	Pico Green	No	No
USGS155	Langley Harbor, Washington	Washington	48.0411	-122.407	2017-11-17	-80C	13	Pisaster ochraceus		Pyloric caeca	Asymptomatic	ZR Quick DNA Miniprep Plus	23.7	50	23.0975	1154.88	Pico Green	Yes	Yes
USGS157	Langley Harbor, Washington	Washington	48.0411	-122.407	2017-11-17	-80C	13	Pisaster ochraceus		Stomach	Asymptomatic	ZR Quick DNA Miniprep Plus	8	50	16.6126	830.629	Pico Green	No	No
USGS64	Langley Harbor, Washington	Washington	48.0411	-122.407	2017-11-17	-80C	13	Pisaster ochraceus		Tube feet	Asymptomatic	ZR Quick DNA Miniprep Plus	22.3	50	27.4979	1374.9	Pico Green	Yes	No
USGS158	Langley Harbor, Washington	Washington	48.0411	-122.407	2017-11-17	-80C	14	Evasterias troschelii		Body wall	Asymptomatic	ZR Quick DNA Miniprep Plus	60.7	50	0.0894528	4.47264	Pico Green	Yes	No
USGS66	Langley Harbor, Washington	Washington	48.0411	-122.407	2017-11-17	-80C	14	Evasterias troschelii		Coelomic fluid	Asymptomatic	ZR Quick DNA Miniprep Plus	200	50	0	0	Pico Green	No	No
USGS159	Langley Harbor, Washington	Washington	48.0411	-122.407	2017-11-17	-80C	14	Evasterias troschelii		Pyloric caeca	Asymptomatic	ZR Quick DNA Miniprep Plus	24.6	50	14.141	707.051	Pico Green	Yes	Yes
USGS160	Langley Harbor, Washington	Washington	48.0411	-122.407	2017-11-17	-80C	14	Evasterias troschelii		Stomach	Asymptomatic	ZR Quick DNA Miniprep Plus	17.9	50	0.374452	18.7226	Pico Green	No	No
USGS67	Langley Harbor, Washington	Washington	48.0411	-122.407	2017-11-17	-80C	14	Evasterias troschelii		Tube feet	Asymptomatic	ZR Quick DNA Miniprep Plus	9	50	1.14359	57.1797	Pico Green	No	No
USGS162	Langley Harbor, Washington	Washington	48.0411	-122.407	2017-11-17	-80C	15	Pisaster ochraceus		Body wall	Asymptomatic	ZR Quick DNA Miniprep Plus	41.1	50	1.3902	69.5101	Pico Green	No	No
USGS69	Langley Harbor, Washington	Washington	48.0411	-122.407	2017-11-17	-80C	15	Pisaster ochraceus		Coelomic fluid	Asymptomatic	ZR Quick DNA Miniprep Plus	200	50	16.7159	835.797	Pico Green	No	No
USGS164	Langley Harbor, Washington	Washington	48.0411	-122.407	2017-11-17	-80C	15	Pisaster ochraceus		Gonads	Asymptomatic	ZR Quick DNA Miniprep Plus	18.7	50	27.4788	1373.94	Pico Green	No	No
USGS163	Langley Harbor, Washington	Washington	48.0411	-122.407	2017-11-17	-80C	15	Pisaster ochraceus		Pyloric caeca	Asymptomatic	ZR Quick DNA Miniprep Plus	25	50	9.91481	495.741	Pico Green	Yes	Yes
USGS165	Langley Harbor, Washington	Washington	48.0411	-122.407	2017-11-17	-80C	15	Pisaster ochraceus		Stomach	Asymptomatic	ZR Quick DNA Miniprep Plus	10.5	50	2.60845	130.423	Pico Green	No	No
USGS70	Langley Harbor, Washington	Washington	48.0411	-122.407	2017-11-17	-80C	15	Pisaster ochraceus		Tube feet	Asymptomatic	ZR Quick DNA Miniprep Plus	20.2	50	29.2887	1464.44	Pico Green	No	No
USGS166	Langley Harbor, Washington	Washington	48.0411	-122.407	2017-11-17	-80C	16	Evasterias troschelii		Body wall	Asymptomatic	ZR Quick DNA Miniprep Plus	45.7	50	0	0	Pico Green	No	No
USGS72	Langley Harbor, Washington	Washington	48.0411	-122.407	2017-11-17	-80C	16	Evasterias troschelii		Coelomic fluid	Asymptomatic	ZR Quick DNA Miniprep Plus	200	50	0	0	Pico Green	No	No
USGS168	Langley Harbor, Washington	Washington	48.0411	-122.407	2017-11-17	-80C	16	Evasterias troschelii		Gonads	Asymptomatic	ZR Quick DNA Miniprep Plus	16.6	50	0.126141	6.30705	Pico Green	No	No
USGS167	Langley Harbor, Washington	Washington	48.0411	-122.407	2017-11-17	-80C	16	Evasterias troschelii		Pyloric caeca	Asymptomatic	ZR Quick DNA Miniprep Plus	31.2	50	1.54686	77.3432	Pico Green	Yes	Yes
USGS169	Langley Harbor, Washington	Washington	48.0411	-122.407	2017-11-17	-80C	16	Evasterias troschelii		Stomach	Asymptomatic	ZR Quick DNA Miniprep Plus	32.3	50	36.2909	1814.54	Pico Green	No	No
USGS73	Langley Harbor, Washington	Washington	48.0411	-122.407	2017-11-17	-80C	16	Evasterias troschelii		Tube feet	Asymptomatic	ZR Quick DNA Miniprep Plus	24.4	50	27.6107	1380.53	Pico Green	No	No
USGS178	Langley Harbor, Washington	Washington	48.0411	-122.407	2017-11-17	-80C	17	Pisaster ochraceus		Body wall	Asymptomatic	ZR Quick DNA Miniprep Plus	53.9	50	0.493654	24.6827	Pico Green	No	No
USGS75	Langley Harbor, Washington	Washington	48.0411	-122.407	2017-11-17	-80C	17	Pisaster ochraceus		Coelomic fluid	Asymptomatic	ZR Quick DNA Miniprep Plus	200	50	2.09218	104.609	Pico Green	No	No
USGS180	Langley Harbor, Washington	Washington	48.0411	-122.407	2017-11-17	-80C	17	Pisaster ochraceus		Gonads	Asymptomatic	ZR Quick DNA Miniprep Plus	25.3	50	11.3571	567.855	Pico Green	Yes	Yes
USGS179	Langley Harbor, Washington	Washington	48.0411	-122.407	2017-11-17	-80C	17	Pisaster ochraceus	22	Pyloric caeca	Asymptomatic	ZR Quick DNA Miniprep Plus	15.6	50	9.92916	496.458	Pico Green	No	No
USGS181	Langley Harbor, Washington	Washington	48.0411	-122.407	2017-11-17	-80C	17	Pisaster ochraceus		Stomach	Asymptomatic	ZR Quick DNA Miniprep Plus	20.5	50	22.959	1147.95	Pico Green	Yes	No
USGS76	Langley Harbor, Washington	Washington	48.0411	-122.407	2017-11-17	-80C	17	Pisaster ochraceus		Tube feet	Asymptomatic	ZR Quick DNA Miniprep Plus	13	50	24.345	1217.25	Pico Green	No	No
USGS182	Langley Harbor, Washington	Washington	48.0411	-122.407	2017-11-17	-80C	18	Evasterias troschelii		Body wall	Asymptomatic	ZR Quick DNA Miniprep Plus	58.8	50	0	0	Pico Green	No	No
USGS78	Langley Harbor, Washington	Washington	48.0411	-122.407	2017-11-17	-80C	18	Evasterias troschelii		Coelomic fluid	Asymptomatic	ZR Quick DNA Miniprep Plus	200	50	5.31147	265.574	Pico Green	No	No
USGS184	Langley Harbor, Washington	Washington	48.0411	-122.407	2017-11-17	-80C	18	Evasterias troschelii		Gonads	Asymptomatic	ZR Quick DNA Miniprep Plus	27.5	50	0.352231	17.6115	Pico Green	No	No
USGS183	Langley Harbor, Washington	Washington	48.0411	-122.407	2017-11-17	-80C	18	Evasterias troschelii	27	Pyloric caeca	Asymptomatic	ZR Quick DNA Miniprep Plus	30	50	0.659157	32.9579	Pico Green	Yes	Yes
USGS185	Langley Harbor, Washington	Washington	48.0411	-122.407	2017-11-17	-80C	18	Evasterias troschelii		Stomach	Asymptomatic	ZR Quick DNA Miniprep Plus	24.8	50	30.6439	1532.19	Pico Green	No	No
USGS79	Langley Harbor, Washington	Washington	48.0411	-122.407	2017-11-17	-80C	18	Evasterias troschelii		Tube feet	Asymptomatic	ZR Quick DNA Miniprep Plus	23.2	50	23.5063	1175.32	Pico Green	No	No
USGS202	Langley Harbor, Washington	Washington	48.0411	-122.407	2017-11-17	-80C	19	Pisaster brevispinus		Body wall	Asymptomatic	ZR Quick DNA Miniprep Plus	40.7	50	0	0	Pico Green	Yes	No
USGS206	Langley Harbor, Washington	Washington	48.0411	-122.407	2017-11-17	-80C	19	Pisaster brevispinus		Coelomic fluid	Asymptomatic	ZR Quick DNA Miniprep Plus	200	50	0	0	Pico Green	No	No
USGS203	Langley Harbor, Washington	Washington	48.0411	-122.407	2017-11-17	-80C	19	Pisaster brevispinus		Pyloric caeca	Asymptomatic	ZR Quick DNA Miniprep Plus	39.8	50	19.6312	981.56	Pico Green	Yes	Yes
USGS205	Langley Harbor, Washington	Washington	48.0411	-122.407	2017-11-17	-80C	19	Pisaster brevispinus		Stomach	Asymptomatic	ZR Quick DNA Miniprep Plus	10.9	50	37.8682	1893.41	Pico Green	No	No
USGS207	Langley Harbor, Washington	Washington	48.0411	-122.407	2017-11-17	-80C	19	Pisaster brevispinus		Tube feet	Asymptomatic	ZR Quick DNA Miniprep Plus	22.8	50	24.6894	1234.47	Pico Green	No	No
USGS208	Langley Harbor, Washington	Washington	48.0411	-122.407	2017-11-17	-80C	20	Pisaster brevispinus		Body wall	Asymptomatic	ZR Quick DNA Miniprep Plus	49.4	50	0.200124	10.0062	Pico Green	No	No
USGS212	Langley Harbor, Washington	Washington	48.0411	-122.407	2017-11-17	-80C	20	Pisaster brevispinus		Coelomic fluid	Asymptomatic	ZR Quick DNA Miniprep Plus	200	50	0	0	Pico Green	No	No
USGS210	Langley Harbor, Washington	Washington	48.0411	-122.407	2017-11-17	-80C	20	Pisaster brevispinus		Gonads	Asymptomatic	ZR Quick DNA Miniprep Plus	39.2	50	27.5324	1376.62	Pico Green	No	No
USGS209	Langley Harbor, Washington	Washington	48.0411	-122.407	2017-11-17	-80C	20	Pisaster brevispinus		Pyloric caeca	Asymptomatic	ZR Quick DNA Miniprep Plus	30.1	50	4.63029	231.515	Pico Green	Yes	Yes
USGS211	Langley Harbor, Washington	Washington	48.0411	-122.407	2017-11-17	-80C	20	Pisaster brevispinus		Stomach	Asymptomatic	ZR Quick DNA Miniprep Plus	38.8	50	36.3945	1819.73	Pico Green	No	No
USGS213	Langley Harbor, Washington	Washington	48.0411	-122.407	2017-11-17	-80C	20	Pisaster brevispinus		Tube feet	Asymptomatic	ZR Quick DNA Miniprep Plus	26.3	50	6.24241	312.121	Pico Green	No	No
USGS214	Langley Harbor, Washington	Washington	48.0411	-122.407	2017-11-17	-80C	21	Pisaster brevispinus		Body wall	Asymptomatic	ZR Quick DNA Miniprep Plus	17.3	50	0.00119517	0.0597586	Pico Green	No	No
USGS218	Langley Harbor, Washington	Washington	48.0411	-122.407	2017-11-17	-80C	21	Pisaster brevispinus		Coelomic fluid	Asymptomatic	ZR Quick DNA Miniprep Plus	200	50	0	0	Pico Green	No	No
USGS216	Langley Harbor, Washington	Washington	48.0411	-122.407	2017-11-17	-80C	21	Pisaster brevispinus		Gonads	Asymptomatic	ZR Quick DNA Miniprep Plus	25.1	50	28.7973	1439.86	Pico Green	No	No
USGS215	Langley Harbor, Washington	Washington	48.0411	-122.407	2017-11-17	-80C	21	Pisaster brevispinus		Pyloric caeca	Asymptomatic	ZR Quick DNA Miniprep Plus	12.1	50	0.085442	4.2721	Pico Green	Yes	Yes
USGS217	Langley Harbor, Washington	Washington	48.0411	-122.407	2017-11-17	-80C	21	Pisaster brevispinus		Stomach	Asymptomatic	ZR Quick DNA Miniprep Plus	27.6	50	16.5497	827.486	Pico Green	Yes	No
USGS219	Langley Harbor, Washington	Washington	48.0411	-122.407	2017-11-17	-80C	21	Pisaster brevispinus		Tube feet	Asymptomatic	ZR Quick DNA Miniprep Plus	25.8	50	18.8402	942.011	Pico Green	Yes	No
USGS220	Langley Harbor, Washington	Washington	48.0411	-122.407	2017-11-17	-80C	22	Pisaster brevispinus		Body wall	Asymptomatic	ZR Quick DNA Miniprep Plus	44.2	50	0.108112	5.40558	Pico Green	No	No
USGS224	Langley Harbor, Washington	Washington	48.0411	-122.407	2017-11-17	-80C	22	Pisaster brevispinus		Coelomic fluid	Asymptomatic	ZR Quick DNA Miniprep Plus	200	50	0	0	Pico Green	No	No
USGS221	Langley Harbor, Washington	Washington	48.0411	-122.407	2017-11-17	-80C	22	Pisaster brevispinus		Gonads	Asymptomatic	ZR Quick DNA Miniprep Plus	20.1	50	11.6759	583.794	Pico Green	No	No
USGS222	Langley Harbor, Washington	Washington	48.0411	-122.407	2017-11-17	-80C	22	Pisaster brevispinus		Pyloric caeca	Asymptomatic	ZR Quick DNA Miniprep Plus	21.7	50	0.165808	8.29042	Pico Green	Yes	Yes
USGS223	Langley Harbor, Washington	Washington	48.0411	-122.407	2017-11-17	-80C	22	Pisaster brevispinus		Stomach	Asymptomatic	ZR Quick DNA Miniprep Plus	9.4	50	31.493	1574.65	Pico Green	No	No
USGS225	Langley Harbor, Washington	Washington	48.0411	-122.407	2017-11-17	-80C	22	Pisaster brevispinus		Tube feet	Asymptomatic	ZR Quick DNA Miniprep Plus	28.5	50	26.3043	1315.22	Pico Green	No	No
USGS226	Langley Harbor, Washington	Washington	48.0411	-122.407	2017-11-17	-80C	23	Pisaster brevispinus		Body wall	Asymptomatic	ZR Quick DNA Miniprep Plus	25	50	0.181595	9.07974	Pico Green	No	No
USGS230	Langley Harbor, Washington	Washington	48.0411	-122.407	2017-11-17	-80C	23	Pisaster brevispinus		Coelomic fluid	Asymptomatic	ZR Quick DNA Miniprep Plus	200	50	0	0	Pico Green	No	No
USGS228	Langley Harbor, Washington	Washington	48.0411	-122.407	2017-11-17	-80C	23	Pisaster brevispinus		Gonads	Asymptomatic	ZR Quick DNA Miniprep Plus	36.4	50	0.376864	18.8432	Pico Green	No	No
USGS227	Langley Harbor, Washington	Washington	48.0411	-122.407	2017-11-17	-80C	23	Pisaster brevispinus		Pyloric caeca	Asymptomatic	ZR Quick DNA Miniprep Plus	29.5	50	18.1345	906.723	Pico Green	Yes	Yes
USGS229	Langley Harbor, Washington	Washington	48.0411	-122.407	2017-11-17	-80C	23	Pisaster brevispinus		Stomach	Asymptomatic	ZR Quick DNA Miniprep Plus	35.9	50	35.0507	1752.53	Pico Green	No	No
USGS231	Langley Harbor, Washington	Washington	48.0411	-122.407	2017-11-17	-80C	23	Pisaster brevispinus		Tube feet	Asymptomatic	ZR Quick DNA Miniprep Plus	33.8	50	17.9151	895.754	Pico Green	No	No
USGS232	Langley Harbor, Washington	Washington	48.0411	-122.407	2017-11-17	-80C	24	Pisaster brevispinus		Body wall	Asymptomatic	ZR Quick DNA Miniprep Plus	20.3	50	0	0	Pico Green	No	No
USGS236	Langley Harbor, Washington	Washington	48.0411	-122.407	2017-11-17	-80C	24	Pisaster brevispinus		Coelomic fluid	Asymptomatic	ZR Quick DNA Miniprep Plus	200	50	0	0	Pico Green	No	No
USGS234	Langley Harbor, Washington	Washington	48.0411	-122.407	2017-11-17	-80C	24	Pisaster brevispinus		Gonads	Asymptomatic	ZR Quick DNA Miniprep Plus	23.5	50	28.6518	1432.59	Pico Green	Yes	Yes
USGS233	Langley Harbor, Washington	Washington	48.0411	-122.407	2017-11-17	-80C	24	Pisaster brevispinus		Pyloric caeca	Asymptomatic	ZR Quick DNA Miniprep Plus	54.8	50	1.77206	88.6031	Pico Green	No	No
USGS235	Langley Harbor, Washington	Washington	48.0411	-122.407	2017-11-17	-80C	24	Pisaster brevispinus		Stomach	Asymptomatic	ZR Quick DNA Miniprep Plus	26.2	50	34.9934	1749.67	Pico Green	No	No
USGS237	Langley Harbor, Washington	Washington	48.0411	-122.407	2017-11-17	-80C	24	Pisaster brevispinus		Tube feet	Asymptomatic	ZR Quick DNA Miniprep Plus	29.4	50	10.3916	519.582	Pico Green	No	No
USGS238	Langley Harbor, Washington	Washington	48.0411	-122.407	2017-11-17	-80C	25	Pisaster brevispinus		Body wall	Asymptomatic	ZR Quick DNA Miniprep Plus	22.3	50	1.01437	50.7184	Pico Green	Yes	No
USGS241	Langley Harbor, Washington	Washington	48.0411	-122.407	2017-11-17	-80C	25	Pisaster brevispinus		Coelomic fluid	Asymptomatic	ZR Quick DNA Miniprep Plus	200	50	0	0	Pico Green	No	No
USGS239	Langley Harbor, Washington	Washington	48.0411	-122.407	2017-11-17	-80C	25	Pisaster brevispinus		Pyloric caeca	Asymptomatic	ZR Quick DNA Miniprep Plus	39.9	50	19.995	999.752	Pico Green	Yes	Yes
USGS243	Langley Harbor, Washington	Washington	48.0411	-122.407	2017-11-17	-80C	25	Pisaster brevispinus		Stomach	Asymptomatic	ZR Quick DNA Miniprep Plus	27.7	50	29.849	1492.45	Pico Green	Yes	No
USGS242	Langley Harbor, Washington	Washington	48.0411	-122.407	2017-11-17	-80C	25	Pisaster brevispinus		Tube feet	Asymptomatic	ZR Quick DNA Miniprep Plus	16.4	50	1.3067	65.3349	Pico Green	Yes	No
USGS244	Langley Harbor, Washington	Washington	48.0411	-122.407	2017-11-17	-80C	26	Pisaster brevispinus		Body wall	Asymptomatic	ZR Quick DNA Miniprep Plus	14.6	50	0	0	Pico Green	No	No
USGS248	Langley Harbor, Washington	Washington	48.0411	-122.407	2017-11-17	-80C	26	Pisaster brevispinus		Coelomic fluid	Asymptomatic	ZR Quick DNA Miniprep Plus	200	50	0	0	Pico Green	No	No
USGS246	Langley Harbor, Washington	Washington	48.0411	-122.407	2017-11-17	-80C	26	Pisaster brevispinus		Gonads	Asymptomatic	ZR Quick DNA Miniprep Plus	41	50	3.51242	175.621	Pico Green	No	No
USGS245	Langley Harbor, Washington	Washington	48.0411	-122.407	2017-11-17	-80C	26	Pisaster brevispinus		Pyloric caeca	Asymptomatic	ZR Quick DNA Miniprep Plus	33.9	50	6.29015	314.507	Pico Green	Yes	Yes
USGS247	Langley Harbor, Washington	Washington	48.0411	-122.407	2017-11-17	-80C	26	Pisaster brevispinus		Stomach	Asymptomatic	ZR Quick DNA Miniprep Plus	14.5	50	34.8171	1740.85	Pico Green	No	No
USGS249	Langley Harbor, Washington	Washington	48.0411	-122.407	2017-11-17	-80C	26	Pisaster brevispinus		Tube feet	Asymptomatic	ZR Quick DNA Miniprep Plus	47.6	50	26.3026	1315.13	Pico Green	No	No
USGS250	Langley Harbor, Washington	Washington	48.0411	-122.407	2017-11-17	-80C	27	Pisaster brevispinus		Body wall	Asymptomatic	ZR Quick DNA Miniprep Plus	13.3	50	0	0	Pico Green	No	No
USGS254	Langley Harbor, Washington	Washington	48.0411	-122.407	2017-11-17	-80C	27	Pisaster brevispinus		Coelomic fluid	Asymptomatic	ZR Quick DNA Miniprep Plus	200	50	0	0	Pico Green	No	No
USGS252	Langley Harbor, Washington	Washington	48.0411	-122.407	2017-11-17	-80C	27	Pisaster brevispinus		Gonads	Asymptomatic	ZR Quick DNA Miniprep Plus	61.5	50	25.5673	1278.37	Pico Green	No	No
USGS251	Langley Harbor, Washington	Washington	48.0411	-122.407	2017-11-17	-80C	27	Pisaster brevispinus		Pyloric caeca	Asymptomatic	ZR Quick DNA Miniprep Plus	11.4	50	0.796125	39.8063	Pico Green	Yes	Yes
USGS253	Langley Harbor, Washington	Washington	48.0411	-122.407	2017-11-17	-80C	27	Pisaster brevispinus		Stomach	Asymptomatic	ZR Quick DNA Miniprep Plus	31.1	50	34.9986	1749.93	Pico Green	No	No
USGS255	Langley Harbor, Washington	Washington	48.0411	-122.407	2017-11-17	-80C	27	Pisaster brevispinus		Tube feet	Asymptomatic	ZR Quick DNA Miniprep Plus	29.4	50	0.138444	6.9222	Pico Green	Yes	No
USGS257	Langley Harbor, Washington	Washington	48.0411	-122.407	2017-11-17	-80C	28	Evasterias troschelii		Body wall	Asymptomatic	ZR Quick DNA Miniprep Plus	17	50	0	0	Pico Green	No	No
USGS261	Langley Harbor, Washington	Washington	48.0411	-122.407	2017-11-17	-80C	28	Evasterias troschelii		Coelomic fluid	Asymptomatic	ZR Quick DNA Miniprep Plus	200	50	0	0	Pico Green	No	No
USGS259	Langley Harbor, Washington	Washington	48.0411	-122.407	2017-11-17	-80C	28	Evasterias troschelii		Gonads	Asymptomatic	ZR Quick DNA Miniprep Plus	17.4	50	32.045	1602.25	Pico Green	No	No
USGS258	Langley Harbor, Washington	Washington	48.0411	-122.407	2017-11-17	-80C	28	Evasterias troschelii		Pyloric caeca	Asymptomatic	ZR Quick DNA Miniprep Plus	38.3	50	1.52754	76.3772	Pico Green	Yes	Yes
USGS260	Langley Harbor, Washington	Washington	48.0411	-122.407	2017-11-17	-80C	28	Evasterias troschelii		Stomach	Asymptomatic	ZR Quick DNA Miniprep Plus	34.7	50	28.9048	1445.24	Pico Green	No	No
USGS262	Langley Harbor, Washington	Washington	48.0411	-122.407	2017-11-17	-80C	28	Evasterias troschelii		Tube feet	Asymptomatic	ZR Quick DNA Miniprep Plus	38.7	50	17.8613	893.067	Pico Green	No	No
USGS264	Langley Harbor, Washington	Washington	48.0411	-122.407	2017-11-17	-80C	29	Evasterias troschelii		Body wall	Asymptomatic	ZR Quick DNA Miniprep Plus	16.6	50	0.427133	21.3566	Pico Green	No	No
USGS268	Langley Harbor, Washington	Washington	48.0411	-122.407	2017-11-17	-80C	29	Evasterias troschelii		Coelomic fluid	Asymptomatic	ZR Quick DNA Miniprep Plus	200	50	0	0	Pico Green	No	No
USGS266	Langley Harbor, Washington	Washington	48.0411	-122.407	2017-11-17	-80C	29	Evasterias troschelii		Gonads	Asymptomatic	ZR Quick DNA Miniprep Plus	59.5	50	0.759151	37.9575	Pico Green	No	No
USGS267	Langley Harbor, Washington	Washington	48.0411	-122.407	2017-11-17	-80C	29	Evasterias troschelii		Stomach	Asymptomatic	ZR Quick DNA Miniprep Plus	12.7	50	0.498058	24.9029	Pico Green	No	No
USGS269	Langley Harbor, Washington	Washington	48.0411	-122.407	2017-11-17	-80C	29	Evasterias troschelii		Tube feet	Asymptomatic	ZR Quick DNA Miniprep Plus	25.2	50	20.0728	1003.64	Pico Green	Yes	Yes
USGS271	Langley Harbor, Washington	Washington	48.0411	-122.407	2017-11-17	-80C	30	Evasterias troschelii		Body wall	Asymptomatic	ZR Quick DNA Miniprep Plus	23.6	50	0	0	Pico Green	Yes	No
USGS275	Langley Harbor, Washington	Washington	48.0411	-122.407	2017-11-17	-80C	30	Evasterias troschelii		Coelomic fluid	Asymptomatic	ZR Quick DNA Miniprep Plus	200	50	0.0513585	2.56793	Pico Green	No	No
USGS273	Langley Harbor, Washington	Washington	48.0411	-122.407	2017-11-17	-80C	30	Evasterias troschelii		Gonads	Asymptomatic	ZR Quick DNA Miniprep Plus	26.1	50	4.48257	224.128	Pico Green	No	No
USGS272	Langley Harbor, Washington	Washington	48.0411	-122.407	2017-11-17	-80C	30	Evasterias troschelii		Pyloric caeca	Asymptomatic	ZR Quick DNA Miniprep Plus	24.3	50	2.88044	144.022	Pico Green	Yes	Yes
USGS274	Langley Harbor, Washington	Washington	48.0411	-122.407	2017-11-17	-80C	30	Evasterias troschelii		Stomach	Asymptomatic	ZR Quick DNA Miniprep Plus	40.8	50	1.07793	53.8967	Pico Green	No	No
USGS276	Langley Harbor, Washington	Washington	48.0411	-122.407	2017-11-17	-80C	30	Evasterias troschelii		Tube feet	Asymptomatic	ZR Quick DNA Miniprep Plus	12.5	50	0.390744	19.5372	Pico Green	No	No
USGS279	Langley Harbor, Washington	Washington	48.0411	-122.407	2017-11-17	-80C	31	Pisaster ochraceus		Body wall	Asymptomatic	ZR Quick DNA Miniprep Plus	34.7	50	1.12855	56.4277	Pico Green	Yes	No
USGS277	Langley Harbor, Washington	Washington	48.0411	-122.407	2017-11-17	-80C	31	Pisaster ochraceus		Coelomic fluid	Asymptomatic	ZR Quick DNA Miniprep Plus	200	50	1.36729	68.3644	Pico Green	No	No
USGS281	Langley Harbor, Washington	Washington	48.0411	-122.407	2017-11-17	-80C	31	Pisaster ochraceus		Gonads	Asymptomatic	ZR Quick DNA Miniprep Plus	16.6	50	10.296	514.801	Pico Green	No	No
USGS280	Langley Harbor, Washington	Washington	48.0411	-122.407	2017-11-17	-80C	31	Pisaster ochraceus		Pyloric caeca	Asymptomatic	ZR Quick DNA Miniprep Plus	56.7	50	7.62225	381.113	Pico Green	Yes	Yes
USGS282	Langley Harbor, Washington	Washington	48.0411	-122.407	2017-11-17	-80C	31	Pisaster ochraceus		Stomach	Asymptomatic	ZR Quick DNA Miniprep Plus	15.3	50	4.38302	219.151	Pico Green	No	No
USGS278	Langley Harbor, Washington	Washington	48.0411	-122.407	2017-11-17	-80C	31	Pisaster ochraceus		Tube feet	Asymptomatic	ZR Quick DNA Miniprep Plus	51.5	50	9.76954	488.477	Pico Green	No	No
USGS285	Langley Harbor, Washington	Washington	48.0411	-122.407	2017-11-17	-80C	32	Pisaster ochraceus		Body wall	Asymptomatic	ZR Quick DNA Miniprep Plus	44.6	50	20.8712	1043.56	Pico Green	No	No
USGS283	Langley Harbor, Washington	Washington	48.0411	-122.407	2017-11-17	-80C	32	Pisaster ochraceus		Coelomic fluid	Asymptomatic	ZR Quick DNA Miniprep Plus	200	50	1.12242	56.1211	Pico Green	No	No
USGS287	Langley Harbor, Washington	Washington	48.0411	-122.407	2017-11-17	-80C	32	Pisaster ochraceus		Gonads	Asymptomatic	ZR Quick DNA Miniprep Plus	30	50	22.5542	1127.71	Pico Green	No	No
USGS286	Langley Harbor, Washington	Washington	48.0411	-122.407	2017-11-17	-80C	32	Pisaster ochraceus		Pyloric caeca	Asymptomatic	ZR Quick DNA Miniprep Plus	63.1	50	25.0496	1252.48	Pico Green	Yes	Yes
USGS288	Langley Harbor, Washington	Washington	48.0411	-122.407	2017-11-17	-80C	32	Pisaster ochraceus		Stomach	Asymptomatic	ZR Quick DNA Miniprep Plus	18.1	50	34.5677	1728.38	Pico Green	No	No
USGS284	Langley Harbor, Washington	Washington	48.0411	-122.407	2017-11-17	-80C	32	Pisaster ochraceus		Tube feet	Asymptomatic	ZR Quick DNA Miniprep Plus	36.8	50	25.0129	1250.65	Pico Green	No	No
USGS290	Langley Harbor, Washington	Washington	48.0411	-122.407	2017-11-17	-80C	33	Pisaster ochraceus		Body wall	Asymptomatic	ZR Quick DNA Miniprep Plus	25.8	50	0.421556	21.0778	Pico Green	No	No
USGS289	Langley Harbor, Washington	Washington	48.0411	-122.407	2017-11-17	-80C	33	Pisaster ochraceus		Coelomic fluid	Asymptomatic	ZR Quick DNA Miniprep Plus	200	50	1.04037	52.0186	Pico Green	No	No
USGS293	Langley Harbor, Washington	Washington	48.0411	-122.407	2017-11-17	-80C	33	Pisaster ochraceus		Gonads	Asymptomatic	ZR Quick DNA Miniprep Plus	27.9	50	23.9486	1197.43	Pico Green	No	No
USGS291	Langley Harbor, Washington	Washington	48.0411	-122.407	2017-11-17	-80C	33	Pisaster ochraceus		Pyloric caeca	Asymptomatic	ZR Quick DNA Miniprep Plus	74.9	50	1.31962	65.9808	Pico Green	No	No
USGS294	Langley Harbor, Washington	Washington	48.0411	-122.407	2017-11-17	-80C	33	Pisaster ochraceus		Stomach	Asymptomatic	ZR Quick DNA Miniprep Plus	19.2	50	29.5235	1476.18	Pico Green	Yes	Yes
USGS292	Langley Harbor, Washington	Washington	48.0411	-122.407	2017-11-17	-80C	33	Pisaster ochraceus		Tube feet	Asymptomatic	ZR Quick DNA Miniprep Plus	32.3	50	25.1543	1257.71	Pico Green	Yes	No
USGS296	Langley Harbor, Washington	Washington	48.0411	-122.407	2017-11-17	-80C	34	Pisaster ochraceus		Body wall	Asymptomatic	ZR Quick DNA Miniprep Plus	21.8	50	6.42328	321.164	Pico Green	No	No
USGS295	Langley Harbor, Washington	Washington	48.0411	-122.407	2017-11-17	-80C	34	Pisaster ochraceus		Coelomic fluid	Asymptomatic	ZR Quick DNA Miniprep Plus	200	50	0	0	Pico Green	No	No
USGS297	Langley Harbor, Washington	Washington	48.0411	-122.407	2017-11-17	-80C	34	Pisaster ochraceus		Pyloric caeca	Asymptomatic	ZR Quick DNA Miniprep Plus	23.9	50	20.8216	1041.08	Pico Green	Yes	Yes
USGS299	Langley Harbor, Washington	Washington	48.0411	-122.407	2017-11-17	-80C	34	Pisaster ochraceus		Stomach	Asymptomatic	ZR Quick DNA Miniprep Plus	32.7	50	32.2548	1612.74	Pico Green	No	No
USGS300	Langley Harbor, Washington	Washington	48.0411	-122.407	2017-11-17	-80C	34	Pisaster ochraceus		Tube feet	Asymptomatic	ZR Quick DNA Miniprep Plus	35.3	50	31.74	1587	Pico Green	No	No
USGS302	Langley Harbor, Washington	Washington	48.0411	-122.407	2017-11-17	-80C	35	Pisaster ochraceus		Body wall	Asymptomatic	ZR Quick DNA Miniprep Plus	27.6	50	6.19569	309.784	Pico Green	No	No
USGS301	Langley Harbor, Washington	Washington	48.0411	-122.407	2017-11-17	-80C	35	Pisaster ochraceus		Coelomic fluid	Asymptomatic	ZR Quick DNA Miniprep Plus	200	50	1.72157	86.0783	Pico Green	No	No
USGS304	Langley Harbor, Washington	Washington	48.0411	-122.407	2017-11-17	-80C	35	Pisaster ochraceus		Gonads	Asymptomatic	ZR Quick DNA Miniprep Plus	22.8	50	5.60606	280.303	Pico Green	No	No
USGS303	Langley Harbor, Washington	Washington	48.0411	-122.407	2017-11-17	-80C	35	Pisaster ochraceus		Pyloric caeca	Asymptomatic	ZR Quick DNA Miniprep Plus	56.4	50	5.98837	299.419	Pico Green	Yes	Yes
USGS305	Langley Harbor, Washington	Washington	48.0411	-122.407	2017-11-17	-80C	35	Pisaster ochraceus		Stomach	Asymptomatic	ZR Quick DNA Miniprep Plus	11.6	50	28.4239	1421.2	Pico Green	No	No
USGS306	Langley Harbor, Washington	Washington	48.0411	-122.407	2017-11-17	-80C	35	Pisaster ochraceus		Tube feet	Asymptomatic	ZR Quick DNA Miniprep Plus	12.8	50	12.0863	604.317	Pico Green	No	No
USGS308	Langley Harbor, Washington	Washington	48.0411	-122.407	2017-11-17	-80C	36	Pisaster ochraceus		Body wall	Asymptomatic	ZR Quick DNA Miniprep Plus	28.9	50	1.67848	83.9239	Pico Green	No	No
USGS307	Langley Harbor, Washington	Washington	48.0411	-122.407	2017-11-17	-80C	36	Pisaster ochraceus		Coelomic fluid	Asymptomatic	ZR Quick DNA Miniprep Plus	200	50	2.51298	125.649	Pico Green	No	No
USGS310	Langley Harbor, Washington	Washington	48.0411	-122.407	2017-11-17	-80C	36	Pisaster ochraceus		Gonads	Asymptomatic	ZR Quick DNA Miniprep Plus	13	50	23.555	1177.75	Pico Green	No	No
USGS309	Langley Harbor, Washington	Washington	48.0411	-122.407	2017-11-17	-80C	36	Pisaster ochraceus		Pyloric caeca	Asymptomatic	ZR Quick DNA Miniprep Plus	36	50	2.94458	147.229	Pico Green	Yes	Yes
USGS311	Langley Harbor, Washington	Washington	48.0411	-122.407	2017-11-17	-80C	36	Pisaster ochraceus		Stomach	Asymptomatic	ZR Quick DNA Miniprep Plus	9.8	50	34.9121	1745.6	Pico Green	No	No
USGS312	Langley Harbor, Washington	Washington	48.0411	-122.407	2017-11-17	-80C	36	Pisaster ochraceus		Tube feet	Asymptomatic	ZR Quick DNA Miniprep Plus	14	50	26.6807	1334.03	Pico Green	Yes	No
USGS314	Langley Harbor, Washington	Washington	48.0411	-122.407	2017-11-17	-80C	37	Pisaster ochraceus		Body wall	Asymptomatic	ZR Quick DNA Miniprep Plus	7.2	50	0	0	Pico Green	No	No
USGS313	Langley Harbor, Washington	Washington	48.0411	-122.407	2017-11-17	-80C	37	Pisaster ochraceus		Coelomic fluid	Asymptomatic	ZR Quick DNA Miniprep Plus	200	50	0	0	Pico Green	No	No
USGS316	Langley Harbor, Washington	Washington	48.0411	-122.407	2017-11-17	-80C	37	Pisaster ochraceus		Gonads	Asymptomatic	ZR Quick DNA Miniprep Plus	20.7	50	25.9899	1299.5	Pico Green	No	No
USGS315	Langley Harbor, Washington	Washington	48.0411	-122.407	2017-11-17	-80C	37	Pisaster ochraceus		Pyloric caeca	Asymptomatic	ZR Quick DNA Miniprep Plus	34	50	2.61769	130.884	Pico Green	Yes	Yes
USGS317	Langley Harbor, Washington	Washington	48.0411	-122.407	2017-11-17	-80C	37	Pisaster ochraceus		Stomach	Asymptomatic	ZR Quick DNA Miniprep Plus	36.2	50	15.0722	753.611	Pico Green	No	No
USGS318	Langley Harbor, Washington	Washington	48.0411	-122.407	2017-11-17	-80C	37	Pisaster ochraceus		Tube feet	Asymptomatic	ZR Quick DNA Miniprep Plus	16.3	50	9.17316	458.658	Pico Green	No	No
USGS320	Langley Harbor, Washington	Washington	48.0411	-122.407	2017-11-17	-80C	38	Pisaster ochraceus		Body wall	Asymptomatic	ZR Quick DNA Miniprep Plus	30.5	50	0.148248	7.4124	Pico Green	No	No
USGS319	Langley Harbor, Washington	Washington	48.0411	-122.407	2017-11-17	-80C	38	Pisaster ochraceus		Coelomic fluid	Asymptomatic	ZR Quick DNA Miniprep Plus	200	50	0	0	Pico Green	No	No
USGS322	Langley Harbor, Washington	Washington	48.0411	-122.407	2017-11-17	-80C	38	Pisaster ochraceus		Gonads	Asymptomatic	ZR Quick DNA Miniprep Plus	23	50	24.4631	1223.16	Pico Green	No	No
USGS321	Langley Harbor, Washington	Washington	48.0411	-122.407	2017-11-17	-80C	38	Pisaster ochraceus		Pyloric caeca	Asymptomatic	ZR Quick DNA Miniprep Plus	35.3	50	18.7226	936.128	Pico Green	Yes	Yes
USGS323	Langley Harbor, Washington	Washington	48.0411	-122.407	2017-11-17	-80C	38	Pisaster ochraceus		Stomach	Asymptomatic	ZR Quick DNA Miniprep Plus	13.6	50	37.581	1879.05	Pico Green	No	No
USGS324	Langley Harbor, Washington	Washington	48.0411	-122.407	2017-11-17	-80C	38	Pisaster ochraceus		Tube feet	Asymptomatic	ZR Quick DNA Miniprep Plus	25.8	50	25.2827	1264.14	Pico Green	No	No
USGS326	Langley Harbor, Washington	Washington	48.0411	-122.407	2017-11-17	-80C	39	Pisaster ochraceus		Body wall	Asymptomatic	ZR Quick DNA Miniprep Plus	17	50	0	0	Pico Green	No	No
USGS325	Langley Harbor, Washington	Washington	48.0411	-122.407	2017-11-17	-80C	39	Pisaster ochraceus		Coelomic fluid	Asymptomatic	ZR Quick DNA Miniprep Plus	200	50	0	0	Pico Green	No	No
USGS328	Langley Harbor, Washington	Washington	48.0411	-122.407	2017-11-17	-80C	39	Pisaster ochraceus		Gonads	Asymptomatic	ZR Quick DNA Miniprep Plus	25.1	50	0.495703	24.7851	Pico Green	No	No
USGS327	Langley Harbor, Washington	Washington	48.0411	-122.407	2017-11-17	-80C	39	Pisaster ochraceus		Pyloric caeca	Asymptomatic	ZR Quick DNA Miniprep Plus	21.7	50	8.05447	402.723	Pico Green	Yes	Yes
USGS329	Langley Harbor, Washington	Washington	48.0411	-122.407	2017-11-17	-80C	39	Pisaster ochraceus		Stomach	Asymptomatic	ZR Quick DNA Miniprep Plus	8	50	28.191	1409.55	Pico Green	No	No
USGS330	Langley Harbor, Washington	Washington	48.0411	-122.407	2017-11-17	-80C	39	Pisaster ochraceus		Tube feet	Asymptomatic	ZR Quick DNA Miniprep Plus	33.4	50	17.831	891.549	Pico Green	Yes	No
USGS333	Langley Harbor, Washington	Washington	48.0411	-122.407	2017-11-17	-80C	40	Pisaster ochraceus		Body wall	Asymptomatic	ZR Quick DNA Miniprep Plus	20.1	50	0.662137	33.1069	Pico Green	No	No
USGS332	Langley Harbor, Washington	Washington	48.0411	-122.407	2017-11-17	-80C	40	Pisaster ochraceus		Coelomic fluid	Asymptomatic	ZR Quick DNA Miniprep Plus	200	50	0.883494	44.1747	Pico Green	No	No
USGS335	Langley Harbor, Washington	Washington	48.0411	-122.407	2017-11-17	-80C	40	Pisaster ochraceus		Gonads	Asymptomatic	ZR Quick DNA Miniprep Plus	17.9	50	11.6935	584.674	Pico Green	No	No
USGS334	Langley Harbor, Washington	Washington	48.0411	-122.407	2017-11-17	-80C	40	Pisaster ochraceus		Pyloric caeca	Asymptomatic	ZR Quick DNA Miniprep Plus	54.5	50	1.96699	98.3493	Pico Green	Yes	Yes
USGS336	Langley Harbor, Washington	Washington	48.0411	-122.407	2017-11-17	-80C	40	Pisaster ochraceus		Stomach	Asymptomatic	ZR Quick DNA Miniprep Plus	53.6	50	30.5461	1527.31	Pico Green	No	No
USGS337	Langley Harbor, Washington	Washington	48.0411	-122.407	2017-11-17	-80C	40	Pisaster ochraceus		Tube feet	Asymptomatic	ZR Quick DNA Miniprep Plus	25.1	50	20.279	1013.95	Pico Green	No	No
USGS339	Langley Harbor, Washington	Washington	48.0411	-122.407	2017-11-17	-80C	41	Pisaster ochraceus		Body wall	Asymptomatic	ZR Quick DNA Miniprep Plus	17	50	1.2862	64.3099	Pico Green	No	No
USGS338	Langley Harbor, Washington	Washington	48.0411	-122.407	2017-11-17	-80C	41	Pisaster ochraceus		Coelomic fluid	Asymptomatic	ZR Quick DNA Miniprep Plus	200	50	0.472554	23.6277	Pico Green	No	No
USGS341	Langley Harbor, Washington	Washington	48.0411	-122.407	2017-11-17	-80C	41	Pisaster ochraceus		Gonads	Asymptomatic	ZR Quick DNA Miniprep Plus	16.7	50	4.94208	247.104	Pico Green	No	No
USGS340	Langley Harbor, Washington	Washington	48.0411	-122.407	2017-11-17	-80C	41	Pisaster ochraceus		Pyloric caeca	Asymptomatic	ZR Quick DNA Miniprep Plus	17.9	50	1.52844	76.422	Pico Green	Yes	Yes
USGS342	Langley Harbor, Washington	Washington	48.0411	-122.407	2017-11-17	-80C	41	Pisaster ochraceus		Stomach	Asymptomatic	ZR Quick DNA Miniprep Plus	17.3	50	34.5034	1725.17	Pico Green	No	No
USGS343	Langley Harbor, Washington	Washington	48.0411	-122.407	2017-11-17	-80C	41	Pisaster ochraceus		Tube feet	Asymptomatic	ZR Quick DNA Miniprep Plus	40	50	19.752	987.599	Pico Green	Yes	No
USGS345	Langley Harbor, Washington	Washington	48.0411	-122.407	2017-11-17	-80C	42	Pisaster ochraceus		Body wall	Asymptomatic	ZR Quick DNA Miniprep Plus	17.1	50	2.08023	104.012	Pico Green	No	No
USGS344	Langley Harbor, Washington	Washington	48.0411	-122.407	2017-11-17	-80C	42	Pisaster ochraceus		Coelomic fluid	Asymptomatic	ZR Quick DNA Miniprep Plus	200	50	8.34033	417.017	Pico Green	No	No
USGS347	Langley Harbor, Washington	Washington	48.0411	-122.407	2017-11-17	-80C	42	Pisaster ochraceus		Gonads	Asymptomatic	ZR Quick DNA Miniprep Plus	24.4	50	12.4957	624.786	Pico Green	No	No
USGS346	Langley Harbor, Washington	Washington	48.0411	-122.407	2017-11-17	-80C	42	Pisaster ochraceus		Pyloric caeca	Asymptomatic	ZR Quick DNA Miniprep Plus	27.7	50	2.11119	105.559	Pico Green	Yes	Yes
USGS348	Langley Harbor, Washington	Washington	48.0411	-122.407	2017-11-17	-80C	42	Pisaster ochraceus		Stomach	Asymptomatic	ZR Quick DNA Miniprep Plus	56.6	50	7.83559	391.78	Pico Green	No	No
USGS349	Langley Harbor, Washington	Washington	48.0411	-122.407	2017-11-17	-80C	42	Pisaster ochraceus		Tube feet	Asymptomatic	ZR Quick DNA Miniprep Plus	26.5	50	19.7379	986.897	Pico Green	Yes	No
USGS351	Langley Harbor, Washington	Washington	48.0411	-122.407	2017-11-17	-80C	43	Pisaster ochraceus		Body wall	Asymptomatic	ZR Quick DNA Miniprep Plus	13.2	50	1.03823	51.9113	Pico Green	No	No
USGS350	Langley Harbor, Washington	Washington	48.0411	-122.407	2017-11-17	-80C	43	Pisaster ochraceus		Coelomic fluid	Asymptomatic	ZR Quick DNA Miniprep Plus	200	50	3.25292	162.646	Pico Green	No	No
USGS353	Langley Harbor, Washington	Washington	48.0411	-122.407	2017-11-17	-80C	43	Pisaster ochraceus		Gonads	Asymptomatic	ZR Quick DNA Miniprep Plus	25.3	50	12.2971	614.854	Pico Green	No	No
USGS352	Langley Harbor, Washington	Washington	48.0411	-122.407	2017-11-17	-80C	43	Pisaster ochraceus		Pyloric caeca	Asymptomatic	ZR Quick DNA Miniprep Plus	62.6	50	23.18	1159	Pico Green	Yes	Yes
USGS354	Langley Harbor, Washington	Washington	48.0411	-122.407	2017-11-17	-80C	43	Pisaster ochraceus		Stomach	Asymptomatic	ZR Quick DNA Miniprep Plus	57.1	50	35.982	1799.1	Pico Green	Yes	No
USGS355	Langley Harbor, Washington	Washington	48.0411	-122.407	2017-11-17	-80C	43	Pisaster ochraceus		Tube feet	Asymptomatic	ZR Quick DNA Miniprep Plus	19.4	50	24.6713	1233.56	Pico Green	Yes	No
USGS357	Langley Harbor, Washington	Washington	48.0411	-122.407	2017-11-17	-80C	44	Pisaster ochraceus		Body wall	Asymptomatic	ZR Quick DNA Miniprep Plus	35.3	50	0	0	Pico Green	No	No
USGS356	Langley Harbor, Washington	Washington	48.0411	-122.407	2017-11-17	-80C	44	Pisaster ochraceus		Coelomic fluid	Asymptomatic	ZR Quick DNA Miniprep Plus	200	50	1.6119	80.5952	Pico Green	No	No
USGS359	Langley Harbor, Washington	Washington	48.0411	-122.407	2017-11-17	-80C	44	Pisaster ochraceus		Gonads	Asymptomatic	ZR Quick DNA Miniprep Plus	29.3	50	30.5603	1528.02	Pico Green	Yes	Yes
USGS358	Langley Harbor, Washington	Washington	48.0411	-122.407	2017-11-17	-80C	44	Pisaster ochraceus		Pyloric caeca	Asymptomatic	ZR Quick DNA Miniprep Plus	9.2	50	5.91016	295.508	Pico Green	No	No
USGS360	Langley Harbor, Washington	Washington	48.0411	-122.407	2017-11-17	-80C	44	Pisaster ochraceus		Stomach	Asymptomatic	ZR Quick DNA Miniprep Plus	9.8	50	17.5666	878.332	Pico Green	No	No
USGS361	Langley Harbor, Washington	Washington	48.0411	-122.407	2017-11-17	-80C	44	Pisaster ochraceus		Tube feet	Asymptomatic	ZR Quick DNA Miniprep Plus	32.4	50	8.78354	439.177	Pico Green	Yes	No
USGS364	Langley Harbor, Washington	Washington	48.0411	-122.407	2017-11-17	-80C	45	Evasterias troschelii		Body wall	Asymptomatic	ZR Quick DNA Miniprep Plus	29.7	50	0	0	Pico Green	No	No
USGS363	Langley Harbor, Washington	Washington	48.0411	-122.407	2017-11-17	-80C	45	Evasterias troschelii		Coelomic fluid	Asymptomatic	ZR Quick DNA Miniprep Plus	200	50	0	0	Pico Green	No	No
USGS366	Langley Harbor, Washington	Washington	48.0411	-122.407	2017-11-17	-80C	45	Evasterias troschelii		Gonads	Asymptomatic	ZR Quick DNA Miniprep Plus	22.7	50	27.5715	1378.57	Pico Green	No	No
USGS365	Langley Harbor, Washington	Washington	48.0411	-122.407	2017-11-17	-80C	45	Evasterias troschelii		Pyloric caeca	Asymptomatic	ZR Quick DNA Miniprep Plus	25.3	50	1.55273	77.6364	Pico Green	Yes	Yes
USGS367	Langley Harbor, Washington	Washington	48.0411	-122.407	2017-11-17	-80C	45	Evasterias troschelii		Stomach	Asymptomatic	ZR Quick DNA Miniprep Plus	32.5	50	6.24962	312.481	Pico Green	No	No
USGS368	Langley Harbor, Washington	Washington	48.0411	-122.407	2017-11-17	-80C	45	Evasterias troschelii		Tube feet	Asymptomatic	ZR Quick DNA Miniprep Plus	39.4	50	2.14708	107.354	Pico Green	Yes	No
USGS370	Langley Harbor, Washington	Washington	48.0411	-122.407	2017-11-17	-80C	46	Evasterias troschelii		Body wall	Asymptomatic	ZR Quick DNA Miniprep Plus	23.4	50	0.10201	5.10048	Pico Green	No	No
USGS369	Langley Harbor, Washington	Washington	48.0411	-122.407	2017-11-17	-80C	46	Evasterias troschelii		Coelomic fluid	Asymptomatic	ZR Quick DNA Miniprep Plus	200	50	0	0	Pico Green	No	No
USGS372	Langley Harbor, Washington	Washington	48.0411	-122.407	2017-11-17	-80C	46	Evasterias troschelii		Gonads	Asymptomatic	ZR Quick DNA Miniprep Plus	15.9	50	0.781024	39.0512	Pico Green	No	No
USGS371	Langley Harbor, Washington	Washington	48.0411	-122.407	2017-11-17	-80C	46	Evasterias troschelii		Pyloric caeca	Asymptomatic	ZR Quick DNA Miniprep Plus	17	50	0.308442	15.4221	Pico Green	No	No
USGS373	Langley Harbor, Washington	Washington	48.0411	-122.407	2017-11-17	-80C	46	Evasterias troschelii		Stomach	Asymptomatic	ZR Quick DNA Miniprep Plus	24.7	50	32.7273	1636.36	Pico Green	No	No
USGS374	Langley Harbor, Washington	Washington	48.0411	-122.407	2017-11-17	-80C	46	Evasterias troschelii		Tube feet	Asymptomatic	ZR Quick DNA Miniprep Plus	32.3	50	12.5049	625.246	Pico Green	Yes	Yes
USGS376	Langley Harbor, Washington	Washington	48.0411	-122.407	2017-11-17	-80C	47	Pisaster brevispinus		Body wall	Asymptomatic	ZR Quick DNA Miniprep Plus	23.7	50	0.368258	18.4129	Pico Green	No	No
USGS375	Langley Harbor, Washington	Washington	48.0411	-122.407	2017-11-17	-80C	47	Pisaster brevispinus		Coelomic fluid	Asymptomatic	ZR Quick DNA Miniprep Plus	200	50	0	0	Pico Green	No	No
USGS377	Langley Harbor, Washington	Washington	48.0411	-122.407	2017-11-17	-80C	47	Pisaster brevispinus		Pyloric caeca	Asymptomatic	ZR Quick DNA Miniprep Plus	34.6	50	1.22306	61.1529	Pico Green	Yes	Yes
USGS380	Langley Harbor, Washington	Washington	48.0411	-122.407	2017-11-17	-80C	47	Pisaster brevispinus		Tube feet	Asymptomatic	ZR Quick DNA Miniprep Plus	49.6	50	20.7186	1035.93	Pico Green	Yes	No
