# Supplementary material for: Diversity of Sea Star-Associated Densoviruses and Transcribed Endogenous Viral Elements of Densovirus Origin
Source: J Virol. 2020 Dec 9;95(1):e01594-20. doi: 10.1128/JVI.01594-20 (PMC7737747; doi:10.1128/JVI.01594-20)
Supplement: Supplemental file 6 [file JVI.01594-20-sd005.xlsx]

## Sheet: Sheet1
Supplemental Table 5: Read mapping analysis of newly discovered densovirus genomes from viral metagenomes prepared in Hewson et al., 2014.
Library	Host	Collection Site	Metagenome	Health	PhaDV1	PhaDV2	PhaDV3	PhaDV4	PhaDV5	PhaDV6	EtaDV1	EtaDV2	EtaDV3	SSaDV	Total Reads	Library Reads	Percent Reads
V01	Dermasterias imbricata	Friday Harbor, WA	DNA	Diseased	0	0	0	5	0	0	0	0	0	1	6	1003976	5.98e-06
V02	Solaster stimpsoni	Friday Harbor, WA	DNA	Diseased	0	0	0	0	0	0	0	0	0	3	3	3487142	8.6e-07
V03	Solaster stimpsoni	Friday Harbor, WA	DNA	Diseased	0	0	0	0	0	0	0	0	0	2	2	1450512	1.38e-06
V04	Evasterias troschelii	Friday Harbor, WA	DNA	Diseased	0	0	0	0	0	0	0	0	0	0	0	1943056	0
V05	Pycnopodia helianthoides	Friday Harbor, WA	DNA	Diseased	0	0	0	0	0	0	0	0	0	0	0	3221364	0
V06	Evasterias troschelii	Friday Harbor, WA	DNA	Healthy	0	0	0	0	0	0	0	0	0	1	1	1427450	7.01e-07
V07	Pycnopodia helianthoides	Friday Harbor, WA	DNA	Healthy	0	0	0	0	0	0	0	0	0	0	0	676082	0
V08	Pycnopodia helianthoides	Burrard Inlet BC	DNA	Healthy	6	7	0	6	0	0	33	0	0	10334	10386	1915648	0.00542166
V09	Pisaster ochraceus	Burrard Inlet, BC	DNA	Healthy	0	0	0	0	0	0	0	0	0	14	14	1176524	1.19e-05
V10	Pycnopodia helianthoides	Seattle Aquarium, WA	DNA	Healthy	3	0	0	0	0	0	0	0	0	2	5	2761526	1.81e-06
V11	Pycnopodia helianthoides	Seattle Aquarium, WA	DNA	Healthy	0	0	3	4	0	0	0	0	0	2	9	1460518	6.16e-06
V12	Pycnopodia helianthoides	Seattle Aquarium, WA	DNA	Diseased	27	0	0	21	0	14	0	0	0	13	75	3267472	2.3e-05
V13	Pycnopodia helianthoides	Seattle Aquarium, WA	DNA	Diseased	0	8	3	17	2	3	0	0	2	5	40	1617558	2.47e-05
V14	Pisaster ochraceus	Olympic National Park, WA	DNA	Healthy	0	0	0	0	0	2	0	0	0	0	2	1255710	1.59e-06
V15	Pisaster ochraceus	Olympic National Park, WA	DNA	Healthy	0	0	0	0	0	0	0	0	0	0	0	1225146	0
V16	Pisaster ochraceus	Olympic National Park, WA	DNA	Diseased	0	2	0	0	0	0	0	0	0	0	2	794834	2.52e-06
V17	Pisaster ochraceus	Olympic National Park, WA	DNA	Diseased	0	0	0	0	0	0	0	0	0	0	0	1246682	0
V18	Pisaster ochraceus	Santa Cruz, CA	DNA	Diseased	14	0	0	0	0	6	0	0	0	0	20	1227630	1.63e-05
V19	Pisaster ochraceus	Santa Cruz, CA	DNA	Diseased	40	0	0	3	0	2	0	0	0	0	45	1497116	3.01e-05
V20	Pisaster ochraceus	Santa Cruz, CA	DNA	Healthy	73	0	0	0	0	3	0	0	0	0	76	1919002	3.96e-05
V21	Pisaster ochraceus	Santa Cruz, CA	DNA	Healthy	0	0	0	1	0	0	0	0	0	0	1	1130796	8.84e-07
V22	Pycnopodia helianthoides	Gower Point, BC	DNA	Diseased	0	0	0	0	0	0	0	0	2	2	4	1399640	2.86e-06
V23	Pycnopodia helianthoides	Gower Point, BC	DNA	Healthy	0	0	0	0	0	0	2	0	3	8	13	1798996	7.23e-06
V24	Evasterias troschelii	Cape Roger Curtis, BC	DNA	Diseased	0	0	0	3	0	0	176	0	38	128	345	2602550	0.000132562
V25	Evasterias troschelii	Cape Roger Curtis, BC	DNA	Diseased	0	4	0	2	0	0	107	2	21	45	181	1064000	0.000170113
V26	Evasterias troschelii	Cape Roger Curtis, BC	DNA	Healthy	4	32	6	76	0	7	314	1550	748	848	3585	642152	0.00558279
V27	Evasterias troschelii	Cape Roger Curtis, BC	DNA	Healthy	0	0	0	0	0	0	2	8	7	22	39	459414	8.49e-05
V28	Pitiria miniata	Vancouver Aquarium,BC	DNA	Diseased	10	0	0	0	0	0	0	0	0	0	10	1043014	9.59e-06
V30	Pycnopodia helianthoides	Seattle Aquarium, WA	RNA	Healthy	0	0	0	1	0	0	18	0	0	1	20	4190866	4.77e-06
V31	Pycnopodia helianthoides	Seattle Aquarium, WA	RNA	Healthy	653	22	219	658	50	66	47	32	58	316	2121	4049538	0.000523763
V32	Pycnopodia helianthoides	Seattle Aquarium, WA	RNA	Diseased	26	11	0	29	0	15	2	0	0	48	131	1519942	8.62e-05
V33	Pycnopodia helianthoides	Seattle Aquarium, WA	RNA	Diseased	710	685	106	1027	213	385	4	0	14	601	3745	2377178	0.0015754
