# Supplementary material for: Diversity of Sea Star-Associated Densoviruses and Transcribed Endogenous Viral Elements of Densovirus Origin
Source: J Virol. 2020 Dec 9;95(1):e01594-20. doi: 10.1128/JVI.01594-20 (PMC7737747; doi:10.1128/JVI.01594-20)
Supplement: Supplemental file 8 [file JVI.01594-20-sd007.xlsx]

## Sheet: Sheet1
Supplemental Table 7: Top BLASTp result against the NCBI non-redundant database querying putative densovirus-like elements
Contig ID	Contig Length (nucleotide)	Parvovirus ORF Length (amino acid)	Complete or Partial ORF	Adjacent transposable element	Found in Host Genome	Query Library	Sea star species	BLASTp ID	GenBank Accession	e-value	% ID	Query Cover
DN57314	938	312			Yes	DRR072325	Acanthaster planci	hypothetical protein AVEN_50382_1 [Araneus ventricosus]	GBO16608.1	8e-32	0.4	0.54
			Partial	No
DN11764	3031	593		No	Yes	SRR1139190	Asterias rubens	putative non-structural NS1 [Caledonia starfish parvo-like virus 1]	ASM94080.1	0	0.9983	1
			Complete
DN11764	3031	311		No	Yes	SRR1139190	Asterias rubens	putative structural VP [Caledonia starfish parvo-like virus 1]	ASM94081.1	0	1	1
			Partial
DN8030	2908	614			No Genome Available	SRR1139455	Echinaster spinulosus	NS1-like protein [Dinothrombium tinctorium]	RWR99609.1	2e-46	0.3277	0.57
			Complete	No
DN6488	1501	466			No Genome Available	SRR2844624	Echinaster spinulosus	NS1-like protein [Dinothrombium tinctorium]	RWR99609.1	2e-47	0.3268	0.75
			Complete	No
DN27874	2686	827			Yes	SRR3087891	Asterias rubens	putative non-structural NS1 [Caledonia starfish parvo-like virus 2]	ASM94082.1	0	0.9033	1
			Complete	No
DN6783	2299	544			No Genome Available	SRR5229427	Patiria pectinifera	hypothetical protein AVEN_50382_1 [Araneus ventricosus]	GBO16608.1	3e-26	0.2715	0.65
			Partial	No
DN46266	1013	328			No Genome Available	SRR5229427	Patiria pectinifera	NS1-like protein [Dinothrombium tinctorium]	RWR99609.1	9e-26	0.3655	0.57
			Partial	No
DN158628	1055	340			No Genome Available	SRR5438553	Linckia laevigata	putative non-structural NS1 [Caledonia starfish parvo-like virus 3]	ASM94083.1	7e-81	0.3844	0.96
			Complete	No
DN57645	3411	880			No Genome Available	SRR9276461	Acanthaster brevispinus	putative non-structural NS1 [Caledonia starfish parvo-like virus 1]	ASM94080.1	5e-131	0.3552	0.76
			Complete	No
DN63527	16517	462			No Genome Available	SRR9276461	Acanthaster brevispinus	putative non-structural NS1 [Caledonia starfish parvo-like virus 3]	ASM94083.1	1e-61	0.352	0.69
			Complete	Yes
